# Supplementary material for: Dynamic Patterns of Threat-Associated Gene Expression in the Amygdala and Blood
Source: Front Psychiatry. 2019 Jan 17;9:778. doi: 10.3389/fpsyt.2018.00778 (PMC6344436; doi:10.3389/fpsyt.2018.00778)
Supplement: Supplementary file 4 [file Table_4.XLSX]

## Sheet: Sheet1
Table S4. Genes differentially expressed in animals in FC compared to HC in blood.
Gene	Value HC	Value FC	Fold Change	p-value	q-value
Il1r2	6.45057	16.2667	1.33442	5e-05	0.0021671
Map2	1.39547	0.305243	-2.19272	5e-05	0.0021671
Cyp27a1	17.2312	8.37554	-1.04077	5e-05	0.0021671
Serpinb10	13.39	6.52432	-1.03726	5e-05	0.0021671
Rnasel	18.3634	10.0178	-0.87427	5e-05	0.0021671
Spta1	32.0673	12.0257	-1.41498	5e-05	0.0021671
Chst10	4.33002	7.3534	0.764037	5e-05	0.0021671
Trak2	23.4662	9.78224	-1.26235	5e-05	0.0021671
Fn1	22.2022	9.14637	-1.27943	5e-05	0.0021671
Ptprn	7.01171	4.27353	-0.714339	5e-05	0.0021671
Kif1a	1.3442	0.21532	-2.64219	5e-05	0.0021671
Atp2b4	3.21439	1.03112	-1.64034	5e-05	0.0021671
Ppfia4	4.25642	2.26477	-0.910278	5e-05	0.0021671
Dcaf6	24.2717	11.0263	-1.13833	5e-05	0.0021671
Atp1a2	1.35449	0.179422	-2.91632	5e-05	0.0021671
Ifi204	21.108	11.345	-0.895738	5e-05	0.0021671
Spock2	1.56121	0.392347	-1.99246	5e-05	0.0021671
Prf1	10.4412	17.9085	0.778363	5e-05	0.0021671
Dna2	4.10475	2.42593	-0.758759	5e-05	0.0021671
Ncoa7	11.4817	5.56991	-1.04361	5e-05	0.0021671
Syt1	2.66495	0.372704	-2.838	5e-05	0.0021671
Kif5a	3.71622	0.835055	-2.15389	5e-05	0.0021671
Lrp1	3.51356	1.5064	-1.22183	5e-05	0.0021671
Clec10a	5.7273	2.70533	-1.08205	5e-05	0.0021671
Aldoc	4.98354	2.23256	-1.15848	5e-05	0.0021671
Mpo	1.98955	4.33174	1.1225	5e-05	0.0021671
Ace	19.5637	11.7478	-0.735796	5e-05	0.0021671
Sowaha	1.70984	0.597539	-1.51676	5e-05	0.0021671
Hap1	1.392	0.4091	-1.76663	5e-05	0.0021671
Rian	1.22912	0.218349	-2.49292	5e-05	0.0021671
Vsnl1	2.44111	0.353144	-2.78921	5e-05	0.0021671
Ahr	1.65619	0.737011	-1.16811	5e-05	0.0021671
Stxbp6	1.90699	0.739915	-1.36586	5e-05	0.0021671
Sec23a	9.46789	4.71761	-1.00499	5e-05	0.0021671
Rtn1	6.78231	1.43454	-2.24119	5e-05	0.0021671
Sptb	3.57452	1.83815	-0.9595	5e-05	0.0021671
Ckb	14.2427	8.11619	-0.811351	5e-05	0.0021671
Cplx2	2.71027	0.881437	-1.6205	5e-05	0.0021671
Tppp	1.64469	0.261879	-2.65085	5e-05	0.0021671
Gpr141	10.2534	6.38221	-0.683969	5e-05	0.0021671
Ear12,Ear2	80.4999	45.717	-0.816255	5e-05	0.0021671
Ang,Rnase4	9.77028	4.54212	-1.10503	5e-05	0.0021671
Phyhip	2.49814	0.747426	-1.74085	5e-05	0.0021671
Slc22a17	2.95003	0.925479	-1.67246	5e-05	0.0021671
Diap3	5.45295	9.8007	0.845847	5e-05	0.0021671
Ttc33	24.9698	14.6919	-0.765162	5e-05	0.0021671
Ncald	2.04223	0.5537	-1.88297	5e-05	0.0021671
Cbx6,Npcd,Nptxr	6.28647	3.84161	-0.710537	5e-05	0.0021671
Plxnb2	6.64999	3.87631	-0.778667	5e-05	0.0021671
Ddn	2.73027	0.351028	-2.95938	5e-05	0.0021671
Faim2	1.30012	0.187192	-2.79606	5e-05	0.0021671
Itga5	3.33156	1.88488	-0.821723	5e-05	0.0021671
Tfrc	18.7931	9.17535	-1.03437	5e-05	0.0021671
Btg3	6.79726	2.75179	-1.30458	5e-05	0.0021671
Fbxl16	2.15114	0.372535	-2.52965	5e-05	0.0021671
Cyp4f16	10.0325	5.9893	-0.744222	5e-05	0.0021671
Emr4	13.2512	6.6496	-0.994785	5e-05	0.0021671
Rfx2	7.25805	3.68147	-0.979298	5e-05	0.0021671
Tubb4a	3.08752	0.554889	-2.47618	5e-05	0.0021671
Ttr	4.90451	0.854872	-2.52033	5e-05	0.0021671
Pcdha1,Pcdha10,Pcdha11,Pcdha12,Pcdha2,Pcdha3,Pcdha4,Pcdha4-g,Pcdha5,Pcdha6,Pcdha7,Pcdha8,Pcdha9,Pcdhac1,Pcdhac2,Pcdhga1,Pcdhga10,Pcdhga11,Pcdhga12,Pcdhga2,Pcdhga3,Pcdhga4,Pcdhga5,Pcdhga6,Pcdhga7,Pcdhga8,Pcdhga9,Pcdhgb1,Pcdhgb2,Pcdhgb4,Pcdhgb5,Pcdhgb6,Pcdhgb7,Pcdhgb8,Pcdhgc3,Pcdhgc4,Pcdhgc5	2.09486	0.885646	-1.24205	5e-05	0.0021671
Slc12a2	1.8221	1.04842	-0.797387	5e-05	0.0021671
Camk2a	5.15733	1.04307	-2.30579	5e-05	0.0021671
Csf1r	52.1011	28.4841	-0.871156	5e-05	0.0021671
Tubb6	7.77468	4.0122	-0.95439	5e-05	0.0021671
Celf4	1.57465	0.37584	-2.06684	5e-05	0.0021671
Arhgef37	5.08776	2.80495	-0.859054	5e-05	0.0021671
Spire1	8.88707	3.76147	-1.24041	5e-05	0.0021671
Il1rn	4.282	7.90661	0.884776	5e-05	0.0021671
Olfm1	9.29483	4.38391	-1.08421	5e-05	0.0021671
Kif5c	1.28186	0.226398	-2.5013	5e-05	0.0021671
Rapgef4	6.60829	3.563	-0.891184	5e-05	0.0021671
Slc1a2	1.56526	0.23783	-2.7184	5e-05	0.0021671
Prn,Prnd,Prnp	13.1595	7.31596	-0.846984	5e-05	0.0021671
Snap25	8.54711	1.19881	-2.83384	5e-05	0.0021671
Bpifa2	2.43257	7.47827	1.62022	5e-05	0.0021671
Snhg11	3.36585	0.554574	-2.60152	5e-05	0.0021671
Slc12a5	1.34258	0.239827	-2.48495	5e-05	0.0021671
Dnm1	2.20987	0.413448	-2.41818	5e-05	0.0021671
Stxbp1	2.699	0.740562	-1.86573	5e-05	0.0021671
Rnd3	4.34973	2.11507	-1.04022	5e-05	0.0021671
Cd302	12.1547	5.27057	-1.20548	5e-05	0.0021671
Chn1	2.24353	0.345879	-2.69743	5e-05	0.0021671
Ctnnd1	1.66704	0.666185	-1.32329	5e-05	0.0021671
Napb	1.35685	0.187986	-2.85156	5e-05	0.0021671
Eef1a2	3.70285	0.535467	-2.78977	5e-05	0.0021671
S100a4	584.899	299.492	-0.965671	5e-05	0.0021671
Sv2a	1.78575	0.464421	-1.94302	5e-05	0.0021671
Dcun1d1	21.6112	10.3689	-1.05952	5e-05	0.0021671
Gria2	1.29006	0.21973	-2.55364	5e-05	0.0021671
BC028528	57.0358	29.7179	-0.940535	5e-05	0.0021671
Usp45	5.44374	3.27416	-0.733472	5e-05	0.0021671
Hpcal4	3.15205	0.414198	-2.9279	5e-05	0.0021671
Camk2n1	2.90422	0.986411	-1.55789	5e-05	0.0021671
Clstn1	3.02853	1.19521	-1.34135	5e-05	0.0021671
Man1c1	2.24146	1.21186	-0.887217	5e-05	0.0021671
Arhgef10l	5.73627	3.34445	-0.778345	5e-05	0.0021671
Rasa4	9.08563	4.83105	-0.911249	5e-05	0.0021671
Amz1	5.33601	2.51844	-1.08323	5e-05	0.0021671
Igj	10.6277	6.31377	-0.751254	5e-05	0.0021671
Sparcl1	3.21859	0.7731	-2.0577	5e-05	0.0021671
Adrbk2	2.96194	1.38544	-1.0962	5e-05	0.0021671
Oas1e	5.40668	1.6097	-1.74795	5e-05	0.0021671
Niacr1	3.83535	7.33164	0.934777	5e-05	0.0021671
Prkar1b	2.32935	0.650978	-1.83924	5e-05	0.0021671
Add2	11.6973	4.91868	-1.24983	5e-05	0.0021671
Syn2	2.14718	0.254394	-3.0773	5e-05	0.0021671
Clec4a3	47.4108	28.536	-0.732435	5e-05	0.0021671
1190002F15Rik	137.341	62.094	-1.14524	5e-05	0.0021671
Ptpro	8.85686	3.72491	-1.24959	5e-05	0.0021671
Asns	6.00267	2.32412	-1.36892	5e-05	0.0021671
Tmem176b	31.6158	16.5049	-0.937754	5e-05	0.0021671
Mthfd2	44.5172	12.6038	-1.82051	5e-05	0.0021671
Plxnd1	2.82769	1.60474	-0.817289	5e-05	0.0021671
Eno2	3.07361	0.596523	-2.36528	5e-05	0.0021671
Mgp	3.03261	11.9712	1.98094	5e-05	0.0021671
Prkcg	2.79529	1.10178	-1.34316	5e-05	0.0021671
Cebpa	14.0045	6.38171	-1.13388	5e-05	0.0021671
Slc17a7	3.58463	0.682797	-2.3923	5e-05	0.0021671
Aplp1	4.47052	1.06898	-2.0642	5e-05	0.0021671
Nipa1	6.15271	1.95334	-1.65528	5e-05	0.0021671
Snrpn,Snurf	5.29954	0.655894	-3.01433	5e-05	0.0021671
Cul4a	30.6739	14.5982	-1.07122	5e-05	0.0021671
Ank1	9.55264	3.47458	-1.45906	5e-05	0.0021671
Gpm6a	3.34347	0.525257	-2.67025	5e-05	0.0021671
Hpgd	22.298	10.2028	-1.12796	5e-05	0.0021671
Lpl	6.92526	3.21803	-1.10569	5e-05	0.0021671
Gnao1	1.60255	0.280168	-2.516	5e-05	0.0021671
Cx3cl1	1.64927	0.216077	-2.9322	5e-05	0.0021671
Ndrg4	5.0324	0.849063	-2.5673	5e-05	0.0021671
Crispld2	0.261499	1.65568	2.66254	5e-05	0.0021671
Cd209a	10.0253	4.31646	-1.21572	5e-05	0.0021671
Msr1	6.74482	3.34516	-1.0117	5e-05	0.0021671
Cpe	10.1434	3.12642	-1.69796	5e-05	0.0021671
Tppp3	44.2564	15.253	-1.53679	5e-05	0.0021671
Zbtb44	7.12959	3.87684	-0.878939	5e-05	0.0021671
Vwa5a	7.24915	4.26171	-0.766378	5e-05	0.0021671
Nxpe4	9.24441	3.83179	-1.27056	5e-05	0.0021671
Dnaja4	18.0361	9.96419	-0.856062	5e-05	0.0021671
Camkv	1.90285	0.286373	-2.73219	5e-05	0.0021671
Endod1	5.8243	3.25367	-0.840015	5e-05	0.0021671
1300017J02Rik	9.5749	4.16497	-1.20095	5e-05	0.0021671
Arpp21	1.21183	0.192102	-2.65724	5e-05	0.0021671
Syp	6.14735	1.48768	-2.0469	5e-05	0.0021671
Tspan7	7.82395	1.13996	-2.77892	5e-05	0.0021671
Maged1	2.3906	0.882012	-1.4385	5e-05	0.0021671
Tceal8	13.203	6.05733	-1.12411	5e-05	0.0021671
Cfh	2.74546	1.49642	-0.875527	0.0001	0.00393966
AI607873	6.00624	3.2709	-0.876772	0.0001	0.00393966
Slc16a10	18.4144	8.39849	-1.13263	0.0001	0.00393966
Zfp365	1.25865	0.491051	-1.35794	0.0001	0.00393966
Rnf112	1.27704	0.168507	-2.92192	0.0001	0.00393966
C1ql3	2.01127	0.377343	-2.41416	0.0001	0.00393966
Ldlrad3	5.24028	3.1375	-0.74003	0.0001	0.00393966
Stmn2	2.52456	0.755788	-1.73998	0.0001	0.00393966
Sh2d2a	4.37941	6.89116	0.654012	0.0001	0.00393966
Gm9733	52.3343	30.6912	-0.769929	0.0001	0.00393966
Uchl1	5.66213	1.7461	-1.69721	0.0001	0.00393966
Cd36	38.39	19.1263	-1.00517	0.0001	0.00393966
Clec4a1	32.3221	20.052	-0.688771	0.0001	0.00393966
Cd3e	32.422	49.5776	0.612715	0.0001	0.00393966
Pid1	7.88072	4.58881	-0.780206	0.00015	0.00562426
Cd300lg	4.58274	2.37167	-0.950306	0.00015	0.00562426
Grn	39.9942	24.439	-0.710603	0.00015	0.00562426
Dusp22	17.0424	9.47458	-0.846996	0.00015	0.00562426
Zhx2	3.80439	6.0999	0.681122	0.00015	0.00562426
Slc15a2	2.40351	1.16721	-1.04208	0.00015	0.00562426
App	18.5948	11.8905	-0.645093	0.00015	0.00562426
Pglyrp2	5.89274	9.35736	0.667163	0.00015	0.00562426
Cenpq	27.7014	16.5983	-0.73892	0.00015	0.00562426
Chgb	1.69735	0.248914	-2.76956	0.00015	0.00562426
Thbd	3.32717	1.86826	-0.832601	0.00015	0.00562426
Prrt2	1.83879	0.558018	-1.72037	0.00015	0.00562426
Snrnp25	69.0906	40.4967	-0.770684	0.0002	0.00712009
Meg3,Mir1906-1,Mir770	5.32777	0.874373	-2.60721	0.0002	0.00712009
Cpne6	1.38437	0.216101	-2.67945	0.0002	0.00712009
Xpo7	10.9644	4.88015	-1.16782	0.0002	0.00712009
Rab44	4.20623	6.67053	0.665271	0.0002	0.00712009
Pram1	5.51819	9.17574	0.733629	0.0002	0.00712009
Scgb1a1	40.8913	21.9795	-0.895636	0.0002	0.00712009
Klf4	10.615	6.66348	-0.671759	0.0002	0.00712009
Gm15800	3.97739	2.42167	-0.715822	0.0002	0.00712009
Scarb1	17.0324	10.6898	-0.672043	0.0002	0.00712009
Tmem130	1.71342	0.214334	-2.99894	0.0002	0.00712009
Ube2h	63.4926	28.0774	-1.17718	0.0002	0.00712009
Cox6b2	347.929	178.629	-0.961829	0.0002	0.00712009
Dgat2	3.98417	2.03922	-0.966263	0.0002	0.00712009
Cln8	4.2893	2.71241	-0.66117	0.0002	0.00712009
Tbc1d9	1.68512	0.885858	-0.927702	0.0002	0.00712009
Gpr35	4.59627	2.84121	-0.69396	0.00025	0.00851011
Ptprs	2.09417	1.23038	-0.767276	0.00025	0.00851011
Il1f9	7.2948	12.0598	0.725268	0.00025	0.00851011
Cxcl2	0.981017	3.73199	1.92759	0.00025	0.00851011
Clec12a	28.2621	18.2003	-0.634904	0.00025	0.00851011
Mt1	42.0113	25.126	-0.741593	0.00025	0.00851011
Cd300a	17.558	11.2137	-0.646867	0.0003	0.00997673
Trem2	8.48726	4.41981	-0.941314	0.0003	0.00997673
Sh3gl2	1.22696	0.269222	-2.18822	0.0003	0.00997673
Prokr1	3.7926	2.29868	-0.722383	0.0003	0.00997673
Rassf4	12.3888	7.94516	-0.640891	0.0003	0.00997673
Lypd1	1.47341	0.207259	-2.82965	0.00035	0.0113407
Psme4	10.3402	6.3673	-0.699508	0.00035	0.0113407
Havcr2	2.59198	1.32766	-0.965165	0.00035	0.0113407
Atg12	40.8177	24.7478	-0.721895	0.00035	0.0113407
Cst7	9.59147	15.9005	0.729247	0.00035	0.0113407
Asprv1	13.9145	22.8583	0.716134	0.00035	0.0113407
Ccnd2	5.14029	7.75641	0.593538	0.00035	0.0113407
Pet100	37.4496	23.1955	-0.691106	0.00035	0.0113407
Mt2	17.5963	8.24165	-1.09427	0.00035	0.0113407
Gpm6b	2.43108	1.29	-0.914226	0.00035	0.0113407
Gp49a	16.2315	10.0905	-0.6858	0.0004	0.0126497
Thra	4.52175	2.57295	-0.813455	0.0004	0.0126497
Atp6v1g2	3.39326	1.47457	-1.20238	0.0004	0.0126497
Calcrl	5.20491	3.27225	-0.669592	0.0004	0.0126497
Plaur	31.9286	21.349	-0.580682	0.0004	0.0126497
Apbb1	2.74879	1.44153	-0.931194	0.0004	0.0126497
Tubb3	2.70126	0.909112	-1.5711	0.0004	0.0126497
Abcb7	5.09166	3.32142	-0.616334	0.0004	0.0126497
Them6	9.95422	15.699	0.657291	0.00045	0.0139114
Apol11b	213.424	82.3452	-1.37396	0.00045	0.0139114
Ctsf	32.6304	17.4539	-0.902671	0.00045	0.0139114
Crmp1	1.44434	0.590812	-1.28963	0.00045	0.0139114
Atp6v0e2	2.06699	0.240169	-3.10541	0.00045	0.0139114
Mgst3	76.5164	45.8702	-0.738212	0.0005	0.015148
Pbrm1	8.89253	5.53352	-0.684396	0.0005	0.015148
Snora31	282.761	83.5245	-1.75931	0.0005	0.015148
Esco2	7.77295	4.63567	-0.745682	0.0005	0.015148
Stmn3	3.25584	0.690068	-2.23822	0.0005	0.015148
Lck	63.8372	100.352	0.652597	0.0005	0.015148
Cd8b1	47.0771	71.8447	0.609857	0.0005	0.015148
Csgalnact2	10.5075	7.03964	-0.577847	0.0005	0.015148
Plbd1	59.1572	38.6017	-0.615891	0.0005	0.015148
Swt1	9.83747	6.1282	-0.682825	0.00055	0.016449
Slc35e4	2.12456	1.05088	-1.01556	0.00055	0.016449
Il2rb	17.8709	26.9106	0.59056	0.00055	0.016449
Tmem51	11.9392	7.59861	-0.651904	0.00055	0.016449
2700089E24Rik	11.8819	5.30593	-1.16308	0.00055	0.016449
Kifap3	1.525	0.746892	-1.02983	0.0006	0.017614
Fbxo30	5.33158	3.24951	-0.714342	0.0006	0.017614
Dopey2	6.89745	4.12286	-0.742418	0.0006	0.017614
Yipf4	203.258	73.3307	-1.47083	0.0006	0.017614
Plin2	22.5147	15.1699	-0.569651	0.0006	0.017614
Rmnd5a	32.6972	17.2103	-0.925897	0.0006	0.017614
Vpreb3	55.3847	84.2427	0.605063	0.00065	0.0187368
Fam49a	9.58999	6.47104	-0.567532	0.00065	0.0187368
Ssbp2	3.2426	2.04031	-0.66836	0.00065	0.0187368
Ank	11.6799	7.56827	-0.625991	0.00065	0.0187368
Tnfrsf21	7.49404	4.98924	-0.586924	0.00065	0.0187368
Fam110b	2.10995	3.90051	0.886453	0.00065	0.0187368
Acsl1	60.6626	29.1711	-1.05627	0.00065	0.0187368
Gap43	2.69767	0.366824	-2.87855	0.0007	0.0199316
Camk2b	1.98908	1.08777	-0.870729	0.00075	0.0210584
Mx1	5.66976	3.53735	-0.680619	0.00075	0.0210584
Art2b	3.96428	8.02531	1.0175	0.00075	0.0210584
8430419L09Rik	6.07346	3.9122	-0.634537	0.0008	0.0221746
Jhdm1d	10.7926	6.96597	-0.631642	0.0008	0.0221746
Adam8	7.98997	12.2566	0.6173	0.0008	0.0221746
Slc16a1	5.13881	3.30167	-0.638239	0.00085	0.0233893
Cd69	35.0718	23.8443	-0.556669	0.00085	0.0233893
2310010J17Rik	63.6114	37.8014	-0.750848	0.00085	0.0233893
Stx1b	2.44767	0.2495	-3.29429	0.00085	0.0233893
Slc37a2	2.0608	3.25853	0.661017	0.00085	0.0233893
Nefl	1.31819	0.249049	-2.40405	0.0009	0.0245422
Lacc1	1.93148	0.879695	-1.13463	0.0009	0.0245422
Usp25	41.8786	23.8634	-0.811415	0.0009	0.0245422
G0s2	8.3792	14.1437	0.755274	0.00095	0.0256289
Cyp2ab1	2.71982	1.44822	-0.909227	0.00095	0.0256289
Zbtb40	1.20771	1.91886	0.667981	0.00095	0.0256289
Mpp2	2.08118	1.16736	-0.834148	0.001	0.0266456
Fkbp1b	4.0723	1.53262	-1.40984	0.001	0.0266456
Dhrs7	18.9895	28.209	0.570954	0.001	0.0266456
Gzma	131.848	198.255	0.588475	0.001	0.0266456
Dapk2	9.83434	6.03803	-0.703749	0.001	0.0266456
Trib1	2.27472	3.63027	0.67439	0.00105	0.0276856
Tdrd3	1.53152	2.7398	0.839106	0.0011	0.0286795
Aif1	9.06931	4.86749	-0.897815	0.0011	0.0286795
Acbd5	9.82988	6.66316	-0.560966	0.0011	0.0286795
Atg4c	3.52004	2.09076	-0.751563	0.0011	0.0286795
1600020E01Rik	94.9775	61.2421	-0.633063	0.0011	0.0286795
C5ar2	1.88732	3.14061	0.734707	0.0011	0.0286795
Gm14005	44.5693	27.7601	-0.683036	0.00115	0.0296767
Slc7a5	48.6823	22.737	-1.09835	0.00115	0.0296767
Myo5a	2.99434	2.07976	-0.525818	0.00115	0.0296767
Cdk5r1	1.30614	0.656284	-0.992914	0.0012	0.0306278
Ppp1r13b	6.27772	9.06121	0.529464	0.0012	0.0306278
D4Wsu53e	190.235	120.955	-0.653312	0.0012	0.0306278
Tiam1	2.37107	1.39958	-0.760539	0.00125	0.0317169
Hvcn1	82.7129	135.674	0.713954	0.00125	0.0317169
Treml4	20.0916	13.6394	-0.558809	0.0013	0.0327661
Sirpb1a	10.541	6.45614	-0.707269	0.0013	0.0327661
Iffo1	9.36425	6.32967	-0.565033	0.0013	0.0327661
Abca9	1.35715	0.780964	-0.797249	0.00135	0.0336622
Rras	34.7041	23.8138	-0.543308	0.00135	0.0336622
Kat8	9.16233	13.7268	0.583211	0.00135	0.0336622
Gpr114	2.73085	4.3337	0.666249	0.00135	0.0336622
Tmcc2	42.2135	21.6441	-0.963733	0.0014	0.0344833
Naip5	3.7331	2.42475	-0.622542	0.0014	0.0344833
March8	15.4726	10.0956	-0.615983	0.0014	0.0344833
Tspyl1	70.5639	40.1021	-0.815252	0.00145	0.0352562
Tspan8	10.6357	6.40995	-0.730536	0.00145	0.0352562
Klf10	8.17727	5.59056	-0.548625	0.00145	0.0352562
Tnfrsf13c	35.7796	52.6259	0.556634	0.00145	0.0352562
Itsn1	18.0132	10.2506	-0.81334	0.00145	0.0352562
Klrg1	3.15279	5.69622	0.853379	0.0015	0.036124
Atp5l	50.2356	31.7814	-0.660528	0.0015	0.036124
Ltb4r1	10.4338	6.46635	-0.690236	0.00155	0.0371216
C3	11.1188	7.45424	-0.576863	0.00155	0.0371216
Nusap1	114.778	54.6392	-1.07084	0.00155	0.0371216
Ggt5	2.49574	3.7995	0.606342	0.0016	0.0379887
Mus81	5.29038	8.05446	0.606417	0.0016	0.0379887
Arf5	368.316	182.63	-1.01202	0.0016	0.0379887
Cr2	8.56553	12.3742	0.530715	0.00165	0.0389925
Ranbp10	29.9648	16.879	-0.828042	0.00165	0.0389925
6330403K07Rik	1.43684	0.314845	-2.19019	0.0017	0.0397708
Agpat4	9.88778	6.57596	-0.588445	0.0017	0.0397708
Gm15408	4.73018	2.50987	-0.914285	0.0017	0.0397708
Mdm1	4.78818	3.12363	-0.616252	0.00175	0.0405957
Serinc1	138.366	59.7403	-1.21171	0.00175	0.0405957
Arl4a	11.9614	8.10395	-0.561693	0.00175	0.0405957
Lgals3	133.762	83.5137	-0.679586	0.00175	0.0405957
Magee1	1.40271	0.718401	-0.96536	0.00175	0.0405957
Cnep1r1	11.4335	7.67753	-0.574556	0.0018	0.041533
Fam46a	10.019	7.07677	-0.501577	0.0018	0.041533
Eya2	1.35728	2.51366	0.889068	0.00185	0.0425247
Penk	1.86063	0.434648	-2.09787	0.00185	0.0425247
Tlr7	7.83036	5.48261	-0.514215	0.00185	0.0425247
Fabp4	23.6945	14.8118	-0.677809	0.0019	0.04328
Anxa3	5.36974	3.19298	-0.74995	0.0019	0.04328
3110035E14Rik	1.10432	0.224601	-2.29772	0.00195	0.0439562
Ccl9	42.8963	27.7411	-0.628829	0.00195	0.0439562
Ticam2	2.63844	1.56616	-0.752451	0.00195	0.0439562
Pfn2	1.96565	0.874842	-1.16791	0.00195	0.0439562
Cend1	1.34401	0.258222	-2.37985	0.00195	0.0439562
Tagln3	2.03561	0.532087	-1.93573	0.002	0.0446186
H2-Q7	104.848	157.692	0.58881	0.002	0.0446186
Proser2	1.93926	3.15149	0.700532	0.002	0.0446186
Cd101	4.04721	6.07587	0.586165	0.002	0.0446186
Smc2	1.13165	1.80964	0.677271	0.002	0.0446186
Dmxl2	1.31448	0.834552	-0.655414	0.002	0.0446186
Cx3cr1	14.0565	9.88587	-0.507802	0.002	0.0446186
Nkg7	68.7649	96.9992	0.496301	0.00205	0.0453004
Pnp	23.6729	15.9903	-0.566036	0.0021	0.0460359
Srbd1	1.76312	2.79642	0.665449	0.0021	0.0460359
Acadsb	5.66978	3.70897	-0.612273	0.0021	0.0460359
Ifitm6	169.764	114.575	-0.567236	0.0021	0.0460359
Tusc1	15.445	10.2676	-0.589034	0.00215	0.0468607
Wfs1	1.52773	0.833797	-0.873624	0.00215	0.0468607
Bex2	2.98786	0.512934	-2.54226	0.00215	0.0468607
Tcf7	73.2751	112	0.612106	0.0022	0.0477444
Arrdc3	9.811	13.8849	0.50105	0.0022	0.0477444
Larp1b	10.408	6.87363	-0.598546	0.0023	0.0495244
Mgst1	64.2678	43.8348	-0.552019	0.0023	0.0495244
