# Supplementary material for: Dynamic Patterns of Threat-Associated Gene Expression in the Amygdala and Blood
Source: Front Psychiatry. 2019 Jan 17;9:778. doi: 10.3389/fpsyt.2018.00778 (PMC6344436; doi:10.3389/fpsyt.2018.00778)
Supplement: Supplementary file 5 [file Table_5.XLSX]

## Sheet: Sheet1
Table S5. Genes differentially expressed between the Immo+FC and FC groups in amygdala.
Gene	Value FC	Value IMMO-FC	Fold Change	p-value	q-value
Sulf1	6.73921	9.91857	0.557552	5e-05	0.00257135
Dst	22.1349	28.3391	0.35647	5e-05	0.00257135
1500015O10Rik	6.55899	12.8802	0.973605	5e-05	0.00257135
Mars2	3.17264	4.59533	0.534484	5e-05	0.00257135
Nbeal1	0.634971	1.06759	0.749593	5e-05	0.00257135
Unc80	25.3101	35.4176	0.484752	5e-05	0.00257135
Ttll4	2.04934	3.19362	0.64003	5e-05	0.00257135
Cntnap5b	1.65792	4.17352	1.33189	5e-05	0.00257135
Cntnap5a	3.69303	8.05101	1.12436	5e-05	0.00257135
C1ql2	2.88688	1.45354	-0.989942	5e-05	0.00257135
Fmod	1.16788	2.04148	0.805719	5e-05	0.00257135
Tnr	6.20412	21.9425	1.82243	5e-05	0.00257135
Xkr4	1.45194	5.13897	1.82349	5e-05	0.00257135
Satb2	4.67927	6.29005	0.42679	5e-05	0.00257135
Erbb4	0.603194	4.09881	2.76451	5e-05	0.00257135
Sphkap	24.6564	32.7975	0.411626	5e-05	0.00257135
Ptpn4	1.60031	6.18232	1.94979	5e-05	0.00257135
Mdm4	7.09675	11.9642	0.753489	5e-05	0.00257135
Zbed6	0.564759	8.43452	3.9006	5e-05	0.00257135
Igfn1	4.103	5.36555	0.387047	5e-05	0.00257135
Ptprc	4.22319	2.77874	-0.603903	5e-05	0.00257135
Cacna1e	22.7016	34.3261	0.596513	5e-05	0.00257135
Cep350	3.82022	5.18118	0.439623	5e-05	0.00257135
Rasal2	8.20667	10.9579	0.417103	5e-05	0.00257135
Prrc2c	20.8265	30.736	0.561508	5e-05	0.00257135
Pou2f1	1.78563	2.42925	0.444074	5e-05	0.00257135
Uhmk1	20.7667	35.1643	0.759839	5e-05	0.00257135
Ahctf1	7.10851	8.98244	0.337562	5e-05	0.00257135
Hivep2	31.1111	38.3374	0.301321	5e-05	0.00257135
Ctgf	23.2189	35.8381	0.626196	5e-05	0.00257135
Ranbp2	13.5137	17.013	0.332211	5e-05	0.00257135
Jmjd1c	8.47935	11.3581	0.421695	5e-05	0.00257135
Pcdh15	2.89543	3.71519	0.359662	5e-05	0.00257135
Adora2a	15.4687	25.4415	0.717831	5e-05	0.00257135
Ptprb	2.29183	2.99936	0.388158	5e-05	0.00257135
D10Bwg1379e	2.81712	7.51422	1.4154	5e-05	0.00257135
Utp20	3.02053	4.14592	0.456893	5e-05	0.00257135
Nav3	6.28737	9.26491	0.559321	5e-05	0.00257135
Slc16a7	2.17691	4.37687	1.00762	5e-05	0.00257135
Bcl11a	19.8015	25.9711	0.391297	5e-05	0.00257135
Cpeb4	15.8943	21.4316	0.431235	5e-05	0.00257135
Aff4	22.2777	28.4241	0.351509	5e-05	0.00257135
Zzef1	6.59957	8.73001	0.403611	5e-05	0.00257135
Tanc2	17.3245	22.7002	0.389895	5e-05	0.00257135
Helz	2.19542	5.56317	1.34141	5e-05	0.00257135
Sgcd	0.475295	1.74501	1.87634	5e-05	0.00257135
Slc47a1	0.186702	0.567176	1.60306	5e-05	0.00257135
Akap10	5.22928	7.26616	0.474581	5e-05	0.00257135
Pfas	35.0793	5.80204	-2.59599	5e-05	0.00257135
Ankfn1	1.82757	3.0468	0.737373	5e-05	0.00257135
Nxph3	13.6568	20.7118	0.600839	5e-05	0.00257135
Klhl11	5.60626	10.1361	0.854396	5e-05	0.00257135
Gfap	27.647	36.175	0.387869	5e-05	0.00257135
Rgs9	18.3153	26.1833	0.515596	5e-05	0.00257135
Pomc	4.24719	1.62049	-1.39008	5e-05	0.00257135
Itsn2	9.7462	12.3657	0.343436	5e-05	0.00257135
Hpcal1	159.784	128.895	-0.30993	5e-05	0.00257135
Etv1	29.8169	23.5153	-0.342533	5e-05	0.00257135
Akap6	22.1303	28.4975	0.364816	5e-05	0.00257135
Hectd1	14.7264	18.7741	0.35034	5e-05	0.00257135
Nin	6.86654	8.97904	0.386978	5e-05	0.00257135
Kcnh5	0.968164	1.6659	0.782981	5e-05	0.00257135
Trip11	2.28253	4.74768	1.05659	5e-05	0.00257135
Btbd7	2.6621	4.02622	0.596858	5e-05	0.00257135
Dicer1	6.4307	8.0831	0.329934	5e-05	0.00257135
Itgb8	3.50868	6.38234	0.863156	5e-05	0.00257135
Lyst	4.25212	6.15046	0.532512	5e-05	0.00257135
Rreb1	22.0513	16.5961	-0.410017	5e-05	0.00257135
Zfp369	0.988658	4.99536	2.33704	5e-05	0.00257135
Zkscan8	2.82484	3.7226	0.398143	5e-05	0.00257135
Shc3	12.5436	19.351	0.625461	5e-05	0.00257135
Sv2c	6.22046	8.1544	0.390559	5e-05	0.00257135
Tnpo1	5.17058	8.18139	0.66202	5e-05	0.00257135
Map1b	87.8359	115.63	0.396635	5e-05	0.00257135
Bdp1	3.42752	5.26869	0.620279	5e-05	0.00257135
Flnb	10.2559	13.9582	0.444657	5e-05	0.00257135
Nek10	0.427814	0.868274	1.02117	5e-05	0.00257135
Amer2	4.47903	8.63831	0.947563	5e-05	0.00257135
Kif13b	3.98798	5.22239	0.389053	5e-05	0.00257135
Adra1a	1.08754	2.28955	1.074	5e-05	0.00257135
Htr2a	5.77791	8.13375	0.493372	5e-05	0.00257135
Kcnma1	7.90338	19.1129	1.27401	5e-05	0.00257135
Xpo4	0.966324	2.15423	1.1566	5e-05	0.00257135
Atp8a2	4.20388	9.3058	1.14641	5e-05	0.00257135
Hmbox1	7.0152	10.1554	0.533689	5e-05	0.00257135
Dgkh	0.767483	3.06483	1.9976	5e-05	0.00257135
Klf12	2.35239	6.00008	1.35085	5e-05	0.00257135
Mycbp2	24.1427	31.0709	0.363977	5e-05	0.00257135
Plcxd3	2.79846	6.07268	1.1177	5e-05	0.00257135
Rictor	6.62515	8.67745	0.389318	5e-05	0.00257135
2410089E03Rik	6.69273	8.40115	0.327992	5e-05	0.00257135
Lmbrd2	6.82639	13.1109	0.941571	5e-05	0.00257135
Prlr	0.965775	1.96012	1.02119	5e-05	0.00257135
Cdh9	19.1308	14.0291	-0.44748	5e-05	0.00257135
Vps13b	4.77096	6.15026	0.366368	5e-05	0.00257135
Zfpm2	7.73215	5.75466	-0.426138	5e-05	0.00257135
Lrrk2	7.71978	10.4253	0.433463	5e-05	0.00257135
Slc4a8	10.2775	12.9302	0.331254	5e-05	0.00257135
Nipbl	5.05227	6.72531	0.412668	5e-05	0.00257135
Cdh6	1.05503	2.37103	1.16823	5e-05	0.00257135
Ubr5	17.6538	22.0234	0.319061	5e-05	0.00257135
Csmd3	3.25498	4.24364	0.382653	5e-05	0.00257135
Samd12	4.07355	8.56554	1.07226	5e-05	0.00257135
Enpp2	93.8708	129.618	0.465513	5e-05	0.00257135
Kcnq3	4.22833	14.8784	1.81506	5e-05	0.00257135
Sla	4.58359	6.83063	0.575539	5e-05	0.00257135
Fam135b	1.1954	4.82832	2.01403	5e-05	0.00257135
Kcnk9	10.6931	20.7082	0.953527	5e-05	0.00257135
Ago2	8.07524	12.8449	0.669614	5e-05	0.00257135
Arc	18.5336	28.2483	0.608021	5e-05	0.00257135
Syt10	3.30344	6.47778	0.97153	5e-05	0.00257135
Endou	1.02369	2.05989	1.00879	5e-05	0.00257135
Krt2	1.07872	0.344295	-1.64761	5e-05	0.00257135
Golgb1	12.7632	16.3358	0.356052	5e-05	0.00257135
Gm608	5.25203	7.39442	0.493561	5e-05	0.00257135
Wdr52	1.15647	1.71536	0.568784	5e-05	0.00257135
Vgll3	1.08364	0.396349	-1.45104	5e-05	0.00257135
Cxadr	6.82146	9.04302	0.406725	5e-05	0.00257135
Ncam2	14.8326	21.4451	0.531877	5e-05	0.00257135
Son	34.6224	48.8856	0.497706	5e-05	0.00257135
Clic6	4.25654	6.43416	0.596069	5e-05	0.00257135
Grin2a	0.758026	2.97829	1.97416	5e-05	0.00257135
Fgd4	2.79898	4.80708	0.780263	5e-05	0.00257135
5330426P16Rik	1.95796	4.60254	1.23308	5e-05	0.00257135
Col8a1	1.33813	2.18182	0.705312	5e-05	0.00257135
Nrip1	3.28598	5.15843	0.650609	5e-05	0.00257135
Park2	6.02046	4.53479	-0.408837	5e-05	0.00257135
Cntnap5c	1.26397	3.95452	1.64554	5e-05	0.00257135
Birc6	7.97014	10.1856	0.353849	5e-05	0.00257135
Lnpep	0.730766	6.26157	3.09904	5e-05	0.00257135
Gm16386	1.13005	1.83595	0.700138	5e-05	0.00257135
H2_T24	1.35813	4.30297	1.66371	5e-05	0.00257135
Capn11	0.725092	0.124989	-2.53636	5e-05	0.00257135
Ankrd12	7.26805	9.65937	0.41036	5e-05	0.00257135
Strn	10.9655	14.2152	0.374467	5e-05	0.00257135
Kcng3	0.161335	1.30411	3.01493	5e-05	0.00257135
Mib1	6.72752	16.214	1.26909	5e-05	0.00257135
Ttr	435.752	850.73	0.965194	5e-05	0.00257135
Ankhd1	7.68973	10.9678	0.512274	5e-05	0.00257135
Epg5	6.35879	7.91925	0.316612	5e-05	0.00257135
Dok6	3.13629	10.1494	1.69427	5e-05	0.00257135
Trpm3	6.06272	12.4737	1.04085	5e-05	0.00257135
Ptar1	0.330823	1.7892	2.43518	5e-05	0.00257135
Lcor	0.0978542	0.62046	2.66463	5e-05	0.00257135
Sema4g	19.4013	15.5524	-0.319016	5e-05	0.00257135
Nhlrc2	1.75109	2.74102	0.646458	5e-05	0.00257135
Malat1	56.2875	124.376	1.14382	5e-05	0.00257135
Vps13a	5.79838	7.69132	0.40758	5e-05	0.00257135
A630007B06Rik	5.652	8.64214	0.612627	5e-05	0.00257135
Rif1	3.0248	3.90121	0.367081	5e-05	0.00257135
Cers6	8.19259	11.1181	0.440513	5e-05	0.00257135
1700020I14Rik	18.17	43.7165	1.26662	5e-05	0.00257135
Mga	4.38012	5.60136	0.354807	5e-05	0.00257135
Lbp	1.45455	2.57753	0.825413	5e-05	0.00257135
C1ql3	177.83	123.731	-0.523289	5e-05	0.00257135
Ptgds	164.958	288.179	0.804866	5e-05	0.00257135
Fibcd1	2.87528	9.22394	1.68168	5e-05	0.00257135
Lcn2	0.260888	2.68632	3.36413	5e-05	0.00257135
Lrp1b	2.91035	4.03164	0.47017	5e-05	0.00257135
Nr4a2	26.5679	33.295	0.325621	5e-05	0.00257135
Baz2b	3.86589	5.01269	0.374784	5e-05	0.00257135
Kcnh7	0.465384	1.64633	1.82276	5e-05	0.00257135
Scn3a	6.73012	8.70801	0.37171	5e-05	0.00257135
Pde11a	0.573538	1.53976	1.42474	5e-05	0.00257135
Tcp11l1	2.07596	3.62256	0.803231	5e-05	0.00257135
Ryr3	4.66855	6.54959	0.488429	5e-05	0.00257135
Zfp106	24.2401	30.7648	0.343887	5e-05	0.00257135
Ttbk2	9.35799	12.3574	0.401107	5e-05	0.00257135
Thbd	2.23928	3.60806	0.688186	5e-05	0.00257135
Chd6	8.76837	11.7003	0.416165	5e-05	0.00257135
Ptprt	3.15332	13.176	2.06296	5e-05	0.00257135
Kcng1	34.8685	27.506	-0.342179	5e-05	0.00257135
Zfhx4	0.55544	0.882662	0.668229	5e-05	0.00257135
Bhlhe22	31.0058	23.6819	-0.388756	5e-05	0.00257135
Tnik	24.7244	31.2117	0.336153	5e-05	0.00257135
Hspa4l	29.1965	37.883	0.375755	5e-05	0.00257135
Ash1l	13.4349	17.417	0.374514	5e-05	0.00257135
Kcnn3	3.95158	5.41213	0.453769	5e-05	0.00257135
Kcna3	2.88908	4.84156	0.74486	5e-05	0.00257135
Kcna2	16.3854	21.4322	0.387366	5e-05	0.00257135
Camk2d	86.0797	67.1514	-0.358255	5e-05	0.00257135
Dnajb14	3.86287	11.3362	1.55319	5e-05	0.00257135
Zfp704	5.06317	6.69453	0.402942	5e-05	0.00257135
Phc3	6.1668	8.6251	0.484019	5e-05	0.00257135
Nbea	28.0572	34.8149	0.311336	5e-05	0.00257135
Gabpb2	3.02275	4.04733	0.421108	5e-05	0.00257135
Gpr88	34.523	48.0545	0.477113	5e-05	0.00257135
Calb1	80.3684	65.1084	-0.303785	5e-05	0.00257135
Mmp16	2.6271	4.66963	0.829834	5e-05	0.00257135
Mdn1	3.97452	5.49721	0.467921	5e-05	0.00257135
Zkscan16	11.6594	18.2801	0.648772	5e-05	0.00257135
Dennd4c	1.16438	1.81067	0.636964	5e-05	0.00257135
1700024P16Rik	0.295737	0.835034	1.49752	5e-05	0.00257135
Usp24	9.33903	12.2108	0.38681	5e-05	0.00257135
Pou3f1	2.05544	3.34345	0.70189	5e-05	0.00257135
Col8a2	0.686797	1.20381	0.809657	5e-05	0.00257135
Penk	227.366	309.766	0.446165	5e-05	0.00257135
Dpy19l4	3.70816	5.15418	0.475039	5e-05	0.00257135
Abca1	2.88455	3.8476	0.415611	5e-05	0.00257135
Tmem245	1.39262	3.49568	1.32777	5e-05	0.00257135
Cdk5rap2	1.16814	1.92563	0.721124	5e-05	0.00257135
Ptprd	21.3347	27.8631	0.385153	5e-05	0.00257135
Slc24a2	29.6628	41.0201	0.467676	5e-05	0.00257135
Macf1	20.5381	26.5046	0.367942	5e-05	0.00257135
Ago3	0.839711	1.68761	1.00702	5e-05	0.00257135
Vps13d	7.63147	10.1566	0.412385	5e-05	0.00257135
Akap9	7.82017	10.3704	0.407206	5e-05	0.00257135
Pclo	17.3209	22.1764	0.35651	5e-05	0.00257135
N4bp2	1.20439	2.05019	0.767453	5e-05	0.00257135
Gabrb1	7.38827	10.799	0.547585	5e-05	0.00257135
Fras1	2.42201	3.95913	0.708979	5e-05	0.00257135
BC005561	0.510251	1.88959	1.8888	5e-05	0.00257135
Ttc28	2.4951	1.9152	-0.381604	5e-05	0.00257135
Kl	4.29958	6.9341	0.689514	5e-05	0.00257135
Reln	5.22056	8.06883	0.628155	5e-05	0.00257135
Kmt2c	5.224	7.50868	0.523404	5e-05	0.00257135
Bod1l	6.82761	9.67649	0.503103	5e-05	0.00257135
Arap2	9.13518	11.3129	0.308463	5e-05	0.00257135
Fryl	6.34269	8.31387	0.390424	5e-05	0.00257135
Clock	9.06909	12.3954	0.450779	5e-05	0.00257135
Ppp1r9a	29.5991	39.0227	0.398763	5e-05	0.00257135
Foxp2	2.19167	3.12062	0.509804	5e-05	0.00257135
Mkln1	12.1617	15.298	0.331	5e-05	0.00257135
Ubn2	4.20331	5.66433	0.430381	5e-05	0.00257135
Tmem178b	6.15584	18.5669	1.59271	5e-05	0.00257135
Zfp398	3.31472	4.61812	0.478417	5e-05	0.00257135
Dysf	2.12795	1.40874	-0.595058	5e-05	0.00257135
Itpr1	33.2774	56.5702	0.765501	5e-05	0.00257135
Slc13a4	1.32858	2.48731	0.904698	5e-05	0.00257135
Dgki	2.4368	7.42231	1.60688	5e-05	0.00257135
Hipk2	4.40248	7.65766	0.798587	5e-05	0.00257135
Jhdm1d	5.92853	7.57407	0.353396	5e-05	0.00257135
Gprin3	0.489691	1.30635	1.4156	5e-05	0.00257135
Trh	7.29914	3.15063	-1.21208	5e-05	0.00257135
Foxp1	7.77601	10.0402	0.368692	5e-05	0.00257135
Tmem72	0.44699	1.07389	1.26453	5e-05	0.00257135
Lrp6	5.18384	6.83667	0.399273	5e-05	0.00257135
Grin2b	0.989322	7.42905	2.90867	5e-05	0.00257135
Mgp	14.6639	23.0546	0.652788	5e-05	0.00257135
Dennd5b	6.61463	8.5584	0.37168	5e-05	0.00257135
Herc2	20.2215	27.5577	0.446566	5e-05	0.00257135
Ube3a	8.03825	14.2869	0.829735	5e-05	0.00257135
Gm2115	3.31065	5.81389	0.812387	5e-05	0.00257135
Hs3st4	19.8399	25.5675	0.365907	5e-05	0.00257135
Gpr26	7.31619	18.6165	1.34742	5e-05	0.00257135
Zim1	1.3488	2.29486	0.766733	5e-05	0.00257135
Peg3	37.9897	57.7374	0.603897	5e-05	0.00257135
Gabrg3	1.09579	2.92425	1.41609	5e-05	0.00257135
Nr2f2	26.7442	20.4819	-0.384874	5e-05	0.00257135
Folr1	2.91422	5.43074	0.898039	5e-05	0.00257135
Smg1	11.7859	16.0996	0.449969	5e-05	0.00257135
Igf2	9.50651	14.339	0.592953	5e-05	0.00257135
Chd9	5.31995	7.67677	0.529086	5e-05	0.00257135
Sntb2	1.306	2.29494	0.813299	5e-05	0.00257135
Pdpr	4.50839	6.47512	0.522296	5e-05	0.00257135
Csmd1	5.95343	8.40672	0.497822	5e-05	0.00257135
Hook3	7.39506	9.43047	0.350768	5e-05	0.00257135
Unc5d	7.14646	8.97742	0.329072	5e-05	0.00257135
Tnks	8.78289	14.8564	0.758315	5e-05	0.00257135
Tenm3	7.90659	11.6369	0.557579	5e-05	0.00257135
Zfp423	5.37764	3.64334	-0.561712	5e-05	0.00257135
Calb2	31.9683	15.7727	-1.01921	5e-05	0.00257135
Alkbh8	4.6787	7.26374	0.634607	5e-05	0.00257135
Sesn3	12.2867	29.1801	1.24789	5e-05	0.00257135
Igsf9b	2.90744	5.73129	0.979109	5e-05	0.00257135
AI414108	17.1262	12.9047	-0.408312	5e-05	0.00257135
2610203C20Rik	20.6973	15.1368	-0.451383	5e-05	0.00257135
Pvrl1	11.4701	9.1523	-0.325677	5e-05	0.00257135
Myo9a	10.8454	13.3822	0.303234	5e-05	0.00257135
Dennd4a	8.34593	10.5217	0.334215	5e-05	0.00257135
Vps13c	3.67674	6.40733	0.801295	5e-05	0.00257135
Rora	0.807032	3.49285	2.11371	5e-05	0.00257135
Myo5a	42.1617	52.9669	0.329156	5e-05	0.00257135
Xrn1	1.16827	3.44866	1.56167	5e-05	0.00257135
Golga4	16.4193	20.6328	0.329545	5e-05	0.00257135
Dync2h1	2.73479	3.51543	0.362273	5e-05	0.00257135
Sorl1	22.426	30.5654	0.446729	5e-05	0.00257135
Cbl	1.91065	9.01739	2.23865	5e-05	0.00257135
Kmt2a	12.7567	17.4152	0.449089	5e-05	0.00257135
Dmxl2	23.8291	31.2685	0.391989	5e-05	0.00257135
Cplx3	3.96384	5.7157	0.52803	5e-05	0.00257135
Islr	1.44429	2.46582	0.771704	5e-05	0.00257135
Phip	5.2354	6.49972	0.312077	5e-05	0.00257135
4922501C03Rik	1.74529	2.47065	0.501424	5e-05	0.00257135
Col6a4	0.911967	0.539146	-0.758305	5e-05	0.00257135
Tmem158	32.2785	40.9899	0.344693	5e-05	0.00257135
Pisd_ps3	121.289	91.981	-0.399041	5e-05	0.00257135
Sytl5	0.425282	0.964103	1.18077	5e-05	0.00257135
Usp9x	10.6694	15.5723	0.54551	5e-05	0.00257135
Aff2	2.17236	3.67849	0.759854	5e-05	0.00257135
Zc3h12b	2.22686	3.55928	0.676577	5e-05	0.00257135
Ar	1.10332	2.63901	1.25815	5e-05	0.00257135
Cldn2	1.01465	1.80275	0.829216	5e-05	0.00257135
Clcn5	0.661499	1.35594	1.03548	5e-05	0.00257135
Slc9a7	2.75057	7.84193	1.51148	5e-05	0.00257135
Tenm1	1.51241	4.50115	1.57344	5e-05	0.00257135
Cdr1	5.4679	12.0812	1.1437	5e-05	0.00257135
Slitrk4	6.37113	8.18102	0.36073	5e-05	0.00257135
Mecp2	14.5041	17.9714	0.30924	5e-05	0.00257135
Il1rapl1	1.04649	2.0925	0.99967	5e-05	0.00257135
Brwd3	0.500309	1.28575	1.36172	5e-05	0.00257135
Hdx	0.268072	0.658148	1.29579	5e-05	0.00257135
Trpc5	3.16145	4.96471	0.651124	5e-05	0.00257135
Cdkl5	3.34561	15.6156	2.22264	5e-05	0.00257135
Nhs	0.788136	1.29291	0.714103	5e-05	0.00257135
Frmpd4	9.61365	12.1276	0.335135	5e-05	0.00257135
Kdm5d	4.86177	6.34817	0.384857	5e-05	0.00257135
Erdr1	54.8478	36.471	-0.588682	5e-05	0.00257135
Zfc3h1	10.8243	13.5449	0.323474	0.0001	0.00468826
Gpr68	6.44201	4.81849	-0.418931	0.0001	0.00468826
Ryr2	14.3934	18.0572	0.327168	0.0001	0.00468826
Thbs4	1.1068	1.82845	0.72423	0.0001	0.00468826
Trhr	4.71206	3.45581	-0.447336	0.0001	0.00468826
Mpped1	60.5062	73.6516	0.283635	0.0001	0.00468826
Nr4a1	20.857	25.8605	0.310217	0.0001	0.00468826
Abi3bp	1.30174	1.94479	0.579165	0.0001	0.00468826
Stxbp5l	13.6875	17.0451	0.319515	0.0001	0.00468826
Bbx	4.38767	5.53421	0.334924	0.0001	0.00468826
Anapc1	9.35354	11.5689	0.306665	0.0001	0.00468826
Olfm3	10.8084	13.8927	0.362168	0.0001	0.00468826
Abca4	0.769637	1.14068	0.567649	0.0001	0.00468826
Nfia	3.96248	3.04824	-0.378426	0.0001	0.00468826
Wdr86	0.879436	1.86537	1.08481	0.0001	0.00468826
Alms1	0.784819	1.12704	0.522102	0.0001	0.00468826
Papl	5.9934	4.15862	-0.527269	0.0001	0.00468826
Ccnd1	37.8504	29.1531	-0.376657	0.0001	0.00468826
Cryab	56.8293	71.4302	0.329898	0.0001	0.00468826
Herc1	15.2638	18.7043	0.293257	0.0001	0.00468826
Trank1	54.0412	66.7785	0.305325	0.0001	0.00468826
Dcx	4.99107	6.23602	0.321276	0.0001	0.00468826
Grb7	0.800776	1.50004	0.90553	0.00015	0.00671683
Eml5	8.02317	10.7811	0.426255	0.00015	0.00671683
Trps1	2.01576	2.65406	0.396881	0.00015	0.00671683
Plcxd2	8.96493	11.0798	0.305572	0.00015	0.00671683
Dusp1	8.63547	11.5227	0.416135	0.00015	0.00671683
Zfp871	11.6957	14.2622	0.28622	0.00015	0.00671683
Pggt1b	3.13037	4.42635	0.499782	0.00015	0.00671683
Atp8b1	0.466521	0.756886	0.698132	0.00015	0.00671683
Rorb	2.72214	2.07779	-0.389694	0.00015	0.00671683
Stard5	1.94878	2.95513	0.60065	0.00015	0.00671683
Serpinh1	7.32598	9.89583	0.433798	0.00015	0.00671683
Drd2	10.8959	14.6187	0.424036	0.00015	0.00671683
Exph5	1.13386	1.5382	0.439996	0.00015	0.00671683
Wnk3	3.96148	4.9613	0.32468	0.00015	0.00671683
Bend3	1.77715	1.27091	-0.483706	0.0002	0.00857117
Rdh5	2.53014	4.17604	0.722917	0.0002	0.00857117
Bptf	10.1113	12.3882	0.292995	0.0002	0.00857117
Foxj1	2.20243	3.26235	0.566814	0.0002	0.00857117
Smoc1	7.89105	6.14949	-0.359749	0.0002	0.00857117
Flrt2	8.01854	9.99916	0.318467	0.0002	0.00857117
Akap11	33.0215	40.4642	0.293239	0.0002	0.00857117
Setx	6.83357	8.42059	0.301281	0.0002	0.00857117
Scn2a1	41.8388	50.7315	0.27804	0.0002	0.00857117
Slc4a5	0.773304	1.24663	0.688931	0.0002	0.00857117
Stard10	21.9022	28.323	0.370898	0.0002	0.00857117
Zkscan2	4.09693	5.35634	0.386707	0.0002	0.00857117
Ccdc153	1.51879	2.98036	0.972568	0.0002	0.00857117
Dnajc13	9.82664	11.9399	0.281022	0.0002	0.00857117
Sema3f	2.27059	3.28087	0.531009	0.0002	0.00857117
Huwe1	28.259	34.8734	0.303415	0.0002	0.00857117
Ptpn14	5.85682	4.73412	-0.307021	0.00025	0.0104678
Arl4d	6.77396	9.31091	0.458922	0.00025	0.0104678
Rai14	4.6684	5.96192	0.352849	0.00025	0.0104678
Dmxl1	5.48438	6.66017	0.280232	0.00025	0.0104678
9230114K14Rik	0.438381	0.99217	1.1784	0.00025	0.0104678
Il1r1	0.810926	1.21913	0.588212	0.0003	0.0122553
F5	1.16481	1.76528	0.599806	0.0003	0.0122553
Btg2	4.59952	6.03193	0.391137	0.0003	0.0122553
Tgfb2	7.31355	5.71021	-0.35703	0.0003	0.0122553
Ntng1	6.44249	8.14841	0.338899	0.0003	0.0122553
Slc30a7	2.54781	3.22576	0.340378	0.0003	0.0122553
Sfpq	53.8504	65.6865	0.286641	0.0003	0.0122553
Zfp292	4.34657	5.34064	0.297135	0.0003	0.0122553
Psd3	58.7485	71.8703	0.290844	0.0003	0.0122553
Tmem255a	23.3786	18.9235	-0.305008	0.0003	0.0122553
Chrdl1	2.19647	3.11469	0.503899	0.0003	0.0122553
Coro6	15.6538	11.8497	-0.401663	0.00035	0.0138262
Ccl28	1.56031	1.01445	-0.621131	0.00035	0.0138262
Wisp1	0.369616	0.639815	0.791625	0.00035	0.0138262
Dsg2	0.41544	0.700362	0.75346	0.00035	0.0138262
Ldlrad4	7.90249	10.2887	0.380676	0.00035	0.0138262
Zyg11b	24.1777	29.2342	0.273984	0.00035	0.0138262
Kdm5a	4.15608	5.15393	0.310449	0.00035	0.0138262
Pde1c	1.68083	2.32492	0.468006	0.00035	0.0138262
C230091D08Rik	12.7141	10.2892	-0.305287	0.00035	0.0138262
Grm2	18.6929	15.1703	-0.301245	0.00035	0.0138262
Atrx	18.7669	23.1522	0.302961	0.00035	0.0138262
Syt14	1.61568	2.64671	0.712059	0.0004	0.0154803
Pde7b	9.43088	11.8331	0.327361	0.0004	0.0154803
Dbpht2	26.4058	21.6775	-0.284655	0.0004	0.0154803
Acvr1c	3.29836	2.60905	-0.338224	0.0004	0.0154803
Zfp462	6.51649	7.81962	0.263003	0.0004	0.0154803
Lphn3	14.119	17.1173	0.277821	0.0004	0.0154803
Msx1	1.23278	2.23611	0.859072	0.0004	0.0154803
Parva	17.6201	14.4439	-0.286768	0.0004	0.0154803
Tac2	29.1919	21.5236	-0.439649	0.00045	0.0170378
Usp34	10.2921	13.5689	0.398768	0.00045	0.0170378
Pcnx	13.3821	16.0437	0.261704	0.00045	0.0170378
Syndig1l	8.14108	10.4798	0.364323	0.00045	0.0170378
Csrnp3	7.42858	9.00272	0.277275	0.00045	0.0170378
Fbn1	0.64578	0.909273	0.493672	0.00045	0.0170378
Hspb1	6.12385	9.10954	0.57294	0.00045	0.0170378
Atp10a	2.80507	3.60952	0.36377	0.00045	0.0170378
Fat3	4.29602	5.20312	0.276379	0.00045	0.0170378
Thsd7b	2.02915	2.66066	0.390908	0.0005	0.018562
Soat1	4.97838	6.30176	0.340077	0.0005	0.018562
Gh	3.36572	0.150241	-4.48557	0.0005	0.018562
Ak7	0.632379	1.10061	0.799447	0.0005	0.018562
Cdh12	0.825847	1.23755	0.583534	0.0005	0.018562
Iws1	4.75926	5.86045	0.300274	0.0005	0.018562
D630041G03Rik	1.0565	2.10933	0.997493	0.0005	0.018562
Pikfyve	5.27597	6.38934	0.27623	0.00055	0.0199759
Arl5b	2.54257	3.454	0.441982	0.00055	0.0199759
Itga4	1.98617	2.53057	0.349475	0.00055	0.0199759
C1qtnf4	91.0757	109.349	0.263797	0.00055	0.0199759
Lrba	3.64362	4.48044	0.298268	0.00055	0.0199759
Grik4	4.29755	5.62289	0.387796	0.00055	0.0199759
Clstn2	17.555	21.096	0.265088	0.00055	0.0199759
Shprh	6.49767	7.91926	0.285444	0.0006	0.0212936
C1qtnf1	2.34383	3.18234	0.44122	0.0006	0.0212936
Kctd4	31.6698	25.7717	-0.297323	0.0006	0.0212936
Polq	0.384575	0.587313	0.610865	0.0006	0.0212936
Cd36	1.98725	1.36718	-0.539566	0.0006	0.0212936
Arhgef12	21.454	25.567	0.253035	0.0006	0.0212936
Amer1	1.11512	1.49345	0.421454	0.0006	0.0212936
Polr2a	25.2987	21.1486	-0.258499	0.00065	0.0225525
Pitpnm3	32.9027	27.4659	-0.260566	0.00065	0.0225525
Sostdc1	3.87051	5.52701	0.513974	0.00065	0.0225525
Klhl28	4.34446	5.72007	0.396856	0.00065	0.0225525
Edil3	35.719	29.9656	-0.253383	0.00065	0.0225525
Mylk	4.90378	3.96735	-0.305719	0.00065	0.0225525
Camk4	18.3726	21.9147	0.254338	0.00065	0.0225525
Cdh4	12.9655	10.7604	-0.268939	0.00065	0.0225525
Golga3	11.9006	14.4117	0.276208	0.00065	0.0225525
A230077H06Rik	6.21013	4.7351	-0.391228	0.00065	0.0225525
Sstr1	13.802	11.2766	-0.291549	0.0007	0.0239308
Zfp503	1.67105	2.34286	0.487521	0.0007	0.0239308
Sdf2l1	13.4446	17.5642	0.385612	0.0007	0.0239308
Ctxn3	0.807323	1.58839	0.976344	0.0007	0.0239308
Mid1	1.59622	1.02177	-0.643593	0.0007	0.0239308
Ifi203	0.813425	0.475782	-0.77371	0.00075	0.0253098
Hap1	177.092	147.365	-0.265109	0.00075	0.0253098
Stxbp6	18.9454	15.7628	-0.265331	0.00075	0.0253098
Map3k2	3.23992	3.9854	0.298768	0.00075	0.0253098
Elfn1	17.7462	14.6651	-0.275125	0.00075	0.0253098
Prr14l	6.90318	8.32686	0.27051	0.00075	0.0253098
Mob1b	4.38857	5.67491	0.370845	0.0008	0.0266326
Hspb8	5.64251	7.54759	0.419679	0.0008	0.0266326
Usp31	13.2077	15.7287	0.25202	0.0008	0.0266326
C230081A13Rik	8.48139	10.0989	0.251829	0.0008	0.0266326
Prkcd	9.52312	7.50692	-0.343215	0.00085	0.028052
Chd1	2.9232	3.64129	0.316901	0.00085	0.028052
Cspg4	4.60954	3.76827	-0.29072	0.00085	0.028052
Tmem212	1.00316	2.37908	1.24585	0.0009	0.0294931
Snx25	14.3436	17.5162	0.288282	0.0009	0.0294931
Prkdc	2.86483	3.50917	0.292677	0.00095	0.0307707
4932438A13Rik	8.57263	10.2122	0.25249	0.00095	0.0307707
A2m	0.349636	0.610975	0.805258	0.00095	0.0307707
Rps6ka3	9.68317	12.1503	0.327444	0.00095	0.0307707
Mrs2	9.96097	12.4756	0.324751	0.001	0.0319703
Gm16702	5.66875	4.25013	-0.415523	0.001	0.0319703
Fam198b	1.18134	0.837724	-0.495874	0.001	0.0319703
Zbtb44	4.20995	3.43019	-0.295515	0.001	0.0319703
Tmod2	54.9547	65.84	0.26072	0.001	0.0319703
Rbm3	37.6032	30.6438	-0.295263	0.001	0.0319703
Cacnb4	23.995	28.5131	0.248889	0.00105	0.0333146
Slc6a13	1.46609	2.26476	0.627381	0.00105	0.0333146
Gpc3	4.01593	2.89813	-0.470614	0.00105	0.0333146
Lefty1	0.311366	0.752624	1.27332	0.0011	0.0345092
Adamts6	0.860684	1.26624	0.556992	0.0011	0.0345092
Cep110	2.46299	3.1415	0.35104	0.0011	0.0345092
Fam163b	49.0361	58.2711	0.248934	0.0011	0.0345092
Zc3h12c	1.77595	2.30576	0.376656	0.0011	0.0345092
Ppp1r1b	137.331	163.884	0.255021	0.00115	0.0358631
Nov	137.499	115.576	-0.250582	0.00115	0.0358631
Utrn	5.37415	6.43246	0.259332	0.0012	0.0370912
Drd5	0.672513	1.12622	0.743848	0.0012	0.0370912
Pamr1	5.47832	7.06759	0.367485	0.00125	0.0382139
Tnfrsf25	2.29554	3.45392	0.589399	0.00125	0.0382139
Pdia4	23.8986	28.7862	0.26845	0.00125	0.0382139
Kat6a	7.22197	8.6655	0.262891	0.00125	0.0382139
Gm7120	12.1263	9.10432	-0.413516	0.0013	0.0392557
Dock9	25.7461	30.6731	0.252623	0.0013	0.0392557
Zfp442	0.395404	0.723995	0.872652	0.0013	0.0392557
Htt	15.6839	18.5933	0.245498	0.0013	0.0392557
Prkcg	264.313	220.51	-0.261401	0.0013	0.0392557
Acrbp	4.73647	6.52755	0.46273	0.00135	0.040445
Ccdc135	1.6921	2.45459	0.536667	0.00135	0.040445
Zbtb38	7.28584	9.12532	0.32478	0.00135	0.040445
Atp2a3	3.65912	2.85815	-0.356417	0.0014	0.0415568
Otx2	1.21284	2.09577	0.789084	0.0014	0.0415568
Deptor	3.11879	3.84584	0.302311	0.0014	0.0415568
Ndrg1	25.7173	30.4216	0.242357	0.0014	0.0415568
Adamts20	1.62463	2.15132	0.405111	0.0014	0.0415568
Fsd1l	5.56311	6.73718	0.276253	0.0014	0.0415568
Map2k6	5.49329	7.15075	0.380423	0.00145	0.0427684
Slc8a1	13.3903	15.816	0.240195	0.00145	0.0427684
C730002L08Rik	4.5645	3.34904	-0.446708	0.00145	0.0427684
Rsf1	5.77176	6.87066	0.251436	0.00145	0.0427684
Med13	6.32787	7.51738	0.24851	0.0015	0.043781
Hdac9	10.421	8.57126	-0.281911	0.0015	0.043781
Vim	12.312	15.3062	0.31405	0.0015	0.043781
Abl2	9.24015	10.9307	0.242394	0.00155	0.0450209
Sh3rf2	1.23717	1.71363	0.470011	0.00155	0.0450209
Hecw1	7.14201	8.49806	0.250803	0.0016	0.0462488
Aqp1	1.30758	1.96951	0.590944	0.0016	0.0462488
Gm5415	0.71459	0.322611	-1.14732	0.00165	0.047335
3110047P20Rik	8.75374	10.4167	0.250929	0.00165	0.047335
Homer2	6.77213	8.04672	0.248791	0.00165	0.047335
Trib2	13.6633	16.3381	0.25794	0.0017	0.0483721
Klhl24	10.6131	12.6002	0.247599	0.0017	0.0483721
Ralgapa2	3.71682	4.5015	0.276336	0.0017	0.0483721
Necab1	63.1855	53.1755	-0.248831	0.00175	0.049459
Pcolce	2.35445	3.53255	0.585317	0.00175	0.049459
Prss23	8.9092	7.25771	-0.295782	0.00175	0.049459
Gsg1l	22.6864	26.942	0.248028	0.00175	0.049459
IN BOLD genes that have been previously associated with PTSD in human studies or with anxiety and PTSD-like behaviors in humans or animal models.
