# Supplementary material for: Dynamic Patterns of Threat-Associated Gene Expression in the Amygdala and Blood
Source: Front Psychiatry. 2019 Jan 17;9:778. doi: 10.3389/fpsyt.2018.00778 (PMC6344436; doi:10.3389/fpsyt.2018.00778)
Supplement: Supplementary file 6 [file Table_6.XLSX]

## Sheet: Sheet1
Table S6: GO Terms enrichment analyses for differential expressed genes in amygdala from Immo+FC mice compared to FC.
Tissue	Term	Count	%	P Value	Benjamini
Amygdala	GO:0008285~negative regulation of cell proliferation	22	6.26781	2.02494e-06	0.00416067
Amygdala	GO:0006457~protein folding	12	3.4188	9.8062e-06	0.0100447
Amygdala	GO:0006986~response to unfolded protein	8	2.2792	2.04193e-05	0.0139169
Amygdala	GO:0042493~response to drug	18	5.12821	5.75024e-05	0.0291664
Amygdala	GO:0001666~response to hypoxia	12	3.4188	0.000385448	0.146797
Amygdala	GO:0042755~eating behavior	6	1.7094	0.000395575	0.126961
Amygdala	GO:0007626~locomotory behavior	9	2.5641	0.000448125	0.123521
Amygdala	GO:0032922~circadian regulation of gene expression	7	1.9943	0.000521084	0.12554
Amygdala	GO:0000122~negative regulation of transcription from RNA polymerase II promoter	26	7.40741	0.000538081	0.115855
Amygdala	GO:0090074~negative regulation of protein homodimerization activity	3	0.854701	0.00162087	0.283951
Amygdala	GO:0034976~response to endoplasmic reticulum stress	7	1.9943	0.00166689	0.268218
Amygdala	GO:0060134~prepulse inhibition	4	1.1396	0.00179127	0.264811
Amygdala	GO:0001953~negative regulation of cell-matrix adhesion	4	1.1396	0.00217765	0.291979
Amygdala	GO:0030335~positive regulation of cell migration	11	3.1339	0.00219042	0.275665
Amygdala	GO:0007565~female pregnancy	7	1.9943	0.0023095	0.271948
Amygdala	GO:0007616~long-term memory	5	1.4245	0.00235491	0.2617
Amygdala	GO:0001975~response to amphetamine	5	1.4245	0.00235491	0.2617
Amygdala	GO:0007568~aging	10	2.849	0.00249738	0.261294
Amygdala	GO:0030900~forebrain development	7	1.9943	0.00312297	0.300782
Amygdala	GO:0008217~regulation of blood pressure	6	1.7094	0.00368765	0.329923
Amygdala	GO:0045892~negative regulation of transcription, DNA-templated	20	5.69801	0.00392585	0.332997
Amygdala	GO:0051412~response to corticosterone	4	1.1396	0.00486372	0.380002
Amygdala	GO:0010629~negative regulation of gene expression	12	3.4188	0.00499958	0.374428
Amygdala	GO:0043154~negative regulation of cysteine-type endopeptidase activity involved in apoptotic process	6	1.7094	0.0051463	0.369912
Amygdala	GO:0002028~regulation of sodium ion transport	4	1.1396	0.00556307	0.380348
Amygdala	GO:0001964~startle response	4	1.1396	0.00556307	0.380348
Amygdala	GO:0048511~rhythmic process	8	2.2792	0.00563527	0.372137
Amygdala	GO:0032496~response to lipopolysaccharide	10	2.849	0.00585504	0.371888
Amygdala	GO:0001822~kidney development	8	2.2792	0.00612449	0.37405
Amygdala	GO:0032868~response to insulin	6	1.7094	0.00657589	0.384401
Amygdala	GO:0030856~regulation of epithelial cell differentiation	3	0.854701	0.00723748	0.402935
Amygdala	GO:0032731~positive regulation of interleukin-1 beta production	3	0.854701	0.00723748	0.402935
Amygdala	GO:0048593~camera-type eye morphogenesis	4	1.1396	0.00800904	0.424145
Amygdala	GO:0010942~positive regulation of cell death	5	1.4245	0.00824014	0.422803
Amygdala	GO:0043627~response to estrogen	6	1.7094	0.00826297	0.413674
Amygdala	GO:0043278~response to morphine	4	1.1396	0.00894378	0.429104
Amygdala	GO:0035987~endodermal cell differentiation	4	1.1396	0.0099397	0.453897
Amygdala	GO:0007420~brain development	10	2.849	0.0103994	0.45935
Amygdala	GO:0007204~positive regulation of cytosolic calcium ion concentration	8	2.2792	0.0120616	0.500451
Amygdala	GO:0043066~negative regulation of apoptotic process	18	5.12821	0.0140304	0.544474
Amygdala	GO:2000379~positive regulation of reactive oxygen species metabolic process	4	1.1396	0.0145487	0.548011
Amygdala	GO:0000186~activation of MAPKK activity	4	1.1396	0.0145487	0.548011
Amygdala	GO:0050728~negative regulation of inflammatory response	6	1.7094	0.0150754	0.551554
Amygdala	GO:0045944~positive regulation of transcription from RNA polymerase II promoter	27	7.69231	0.0155609	0.553937
Amygdala	GO:0061077~chaperone-mediated protein folding	4	1.1396	0.0158598	0.551952
Amygdala	GO:0010628~positive regulation of gene expression	14	3.9886	0.0166803	0.561603
Amygdala	GO:0071310~cellular response to organic substance	4	1.1396	0.0172353	0.565032
Amygdala	GO:1900026~positive regulation of substrate adhesion-dependent cell spreading	4	1.1396	0.0172353	0.565032
Amygdala	GO:0030324~lung development	7	1.9943	0.0176385	0.565157
Amygdala	GO:0006898~receptor-mediated endocytosis	5	1.4245	0.0176961	0.55822
Amygdala	GO:0035815~positive regulation of renal sodium excretion	3	0.854701	0.019086	0.577921
Amygdala	GO:0030182~neuron differentiation	7	1.9943	0.019604	0.579938
Amygdala	GO:0045776~negative regulation of blood pressure	4	1.1396	0.0201801	0.582928
Amygdala	GO:0030326~embryonic limb morphogenesis	5	1.4245	0.0208017	0.58659
Amygdala	GO:0050729~positive regulation of inflammatory response	5	1.4245	0.0208017	0.58659
Amygdala	GO:0010634~positive regulation of epithelial cell migration	4	1.1396	0.0217497	0.595675
Amygdala	GO:0035641~locomotory exploration behavior	3	0.854701	0.0220252	0.593085
Amygdala	GO:0048146~positive regulation of fibroblast proliferation	5	1.4245	0.0230465	0.602767
Amygdala	GO:0008306~associative learning	4	1.1396	0.0233842	0.60118
Amygdala	GO:0071549~cellular response to dexamethasone stimulus	4	1.1396	0.0233842	0.60118
Amygdala	GO:0050673~epithelial cell proliferation	3	0.854701	0.0251381	0.621204
Amygdala	GO:0030199~collagen fibril organization	4	1.1396	0.0268477	0.638979
Amygdala	GO:0001963~synaptic transmission, dopaminergic	3	0.854701	0.0284181	0.653547
Amygdala	GO:0031103~axon regeneration	3	0.854701	0.0284181	0.653547
Amygdala	GO:0046676~negative regulation of insulin secretion	4	1.1396	0.0305698	0.674209
Amygdala	GO:0071333~cellular response to glucose stimulus	5	1.4245	0.0306381	0.668678
Amygdala	GO:0006351~transcription, DNA-templated	43	12.2507	0.0308193	0.664611
Amygdala	GO:0007507~heart development	10	2.849	0.0311138	0.661992
Amygdala	GO:1902236~negative regulation of endoplasmic reticulum stress-induced intrinsic apoptotic signaling pathway	3	0.854701	0.031859	0.664748
Amygdala	GO:0048167~regulation of synaptic plasticity	4	1.1396	0.0325273	0.666522
Amygdala	GO:0007155~cell adhesion	15	4.2735	0.0325445	0.660855
Amygdala	GO:1903334~positive regulation of protein folding	2	0.569801	0.0330166	0.660451
Amygdala	GO:1902692~regulation of neuroblast proliferation	2	0.569801	0.0330166	0.660451
Amygdala	GO:0001869~negative regulation of complement activation, lectin pathway	2	0.569801	0.0330166	0.660451
Amygdala	GO:2000854~positive regulation of corticosterone secretion	2	0.569801	0.0330166	0.660451
Amygdala	GO:0007623~circadian rhythm	6	1.7094	0.0344525	0.670636
Amygdala	GO:0030890~positive regulation of B cell proliferation	4	1.1396	0.0345487	0.666086
Amygdala	GO:0048856~anatomical structure development	3	0.854701	0.0354543	0.670224
Amygdala	GO:0007218~neuropeptide signaling pathway	5	1.4245	0.037965	0.690237
Amygdala	GO:0007193~adenylate cyclase-inhibiting G-protein coupled receptor signaling pathway	4	1.1396	0.0387818	0.692817
Amygdala	GO:0070542~response to fatty acid	3	0.854701	0.0391982	0.691549
Amygdala	GO:0048148~behavioral response to cocaine	3	0.854701	0.0391982	0.691549
Amygdala	GO:0019233~sensory perception of pain	5	1.4245	0.0395407	0.689622
Amygdala	GO:0043010~camera-type eye development	5	1.4245	0.0411531	0.699337
Amygdala	GO:0090398~cellular senescence	3	0.854701	0.0430846	0.711245
Amygdala	GO:0045471~response to ethanol	6	1.7094	0.0460166	0.730389
Amygdala	GO:0007165~signal transduction	30	8.54701	0.0462194	0.727233
Amygdala	GO:0001525~angiogenesis	9	2.5641	0.0471054	0.729429
Amygdala	GO:0051894~positive regulation of focal adhesion assembly	3	0.854701	0.0471079	0.724815
Amygdala	GO:0006970~response to osmotic stress	3	0.854701	0.0471079	0.724815
Amygdala	GO:0021769~orbitofrontal cortex development	2	0.569801	0.0491151	0.735373
Amygdala	GO:0014057~positive regulation of acetylcholine secretion, neurotransmission	2	0.569801	0.0491151	0.735373
Amygdala	GO:0032024~positive regulation of insulin secretion	4	1.1396	0.0504544	0.740589
Amygdala	GO:0031668~cellular response to extracellular stimulus	3	0.854701	0.0512623	0.741894
Amygdala	GO:0035924~cellular response to vascular endothelial growth factor stimulus	3	0.854701	0.0512623	0.741894
Amygdala	GO:0030308~negative regulation of cell growth	6	1.7094	0.0580201	0.781151
Amygdala	GO:0032869~cellular response to insulin stimulus	5	1.4245	0.0592963	0.78452
Amygdala	GO:0007159~leukocyte cell-cell adhesion	3	0.854701	0.0599433	0.784212
Amygdala	GO:0071480~cellular response to gamma radiation	3	0.854701	0.0599433	0.784212
Amygdala	GO:0045893~positive regulation of transcription, DNA-templated	16	4.5584	0.0601869	0.781629
Amygdala	GO:0030512~negative regulation of transforming growth factor beta receptor signaling pathway	4	1.1396	0.0608767	0.781604
Amygdala	GO:0006954~inflammatory response	11	3.1339	0.0628525	0.788637
Amygdala	GO:0071288~cellular response to mercury ion	2	0.569801	0.0649466	0.795922
Amygdala	GO:0035502~metanephric part of ureteric bud development	2	0.569801	0.0649466	0.795922
Amygdala	GO:1903753~negative regulation of p38MAPK cascade	2	0.569801	0.0649466	0.795922
Amygdala	GO:0017085~response to insecticide	2	0.569801	0.0649466	0.795922
Amygdala	GO:0043622~cortical microtubule organization	2	0.569801	0.0649466	0.795922
Amygdala	GO:0040013~negative regulation of locomotion	2	0.569801	0.0649466	0.795922
Amygdala	GO:0007268~chemical synaptic transmission	7	1.9943	0.0680464	0.807737
Amygdala	GO:0009408~response to heat	4	1.1396	0.069298	0.810137
Amygdala	GO:0042593~glucose homeostasis	6	1.7094	0.071652	0.817487
Amygdala	GO:0042060~wound healing	5	1.4245	0.0719168	0.815239
Amygdala	GO:0019915~lipid storage	3	0.854701	0.0738173	0.820255
Amygdala	GO:2001234~negative regulation of apoptotic signaling pathway	3	0.854701	0.0738173	0.820255
Amygdala	GO:0034198~cellular response to amino acid starvation	3	0.854701	0.0738173	0.820255
Amygdala	GO:0006469~negative regulation of protein kinase activity	5	1.4245	0.0741434	0.818329
Amygdala	GO:0032760~positive regulation of tumor necrosis factor production	4	1.1396	0.0751888	0.819524
Amygdala	GO:0043408~regulation of MAPK cascade	4	1.1396	0.0751888	0.819524
Amygdala	GO:0006024~glycosaminoglycan biosynthetic process	3	0.854701	0.0786496	0.830584
Amygdala	GO:0051823~regulation of synapse structural plasticity	2	0.569801	0.0805153	0.834764
Amygdala	GO:0048496~maintenance of organ identity	2	0.569801	0.0805153	0.834764
Amygdala	GO:2000987~positive regulation of behavioral fear response	2	0.569801	0.0805153	0.834764
Amygdala	GO:0046878~positive regulation of saliva secretion	2	0.569801	0.0805153	0.834764
Amygdala	GO:0006629~lipid metabolic process	13	3.7037	0.0832568	0.842007
Amygdala	GO:0071542~dopaminergic neuron differentiation	3	0.854701	0.0835779	0.840184
Amygdala	GO:0021522~spinal cord motor neuron differentiation	3	0.854701	0.0835779	0.840184
Amygdala	GO:0006874~cellular calcium ion homeostasis	5	1.4245	0.0857915	0.845183
Amygdala	GO:0034599~cellular response to oxidative stress	4	1.1396	0.0876045	0.848584
Amygdala	GO:0032355~response to estradiol	5	1.4245	0.0882222	0.847843
Amygdala	GO:0007271~synaptic transmission, cholinergic	3	0.854701	0.0885976	0.846291
Amygdala	GO:0042149~cellular response to glucose starvation	3	0.854701	0.0885976	0.846291
Amygdala	GO:0090090~negative regulation of canonical Wnt signaling pathway	5	1.4245	0.090686	0.850487
Amygdala	GO:0014068~positive regulation of phosphatidylinositol 3-kinase signaling	4	1.1396	0.0908356	0.848225
Amygdala	GO:1990090~cellular response to nerve growth factor stimulus	3	0.854701	0.0937044	0.854761
Amygdala	GO:0071300~cellular response to retinoic acid	4	1.1396	0.0941157	0.853392
Amygdala	GO:0070374~positive regulation of ERK1 and ERK2 cascade	7	1.9943	0.0945264	0.852034
Amygdala	GO:0006355~regulation of transcription, DNA-templated	47	13.3903	0.0949823	0.850832
Amygdala	GO:0043410~positive regulation of MAPK cascade	5	1.4245	0.0957113	0.850499
Amygdala	GO:0045602~negative regulation of endothelial cell differentiation	2	0.569801	0.0958256	0.848253
Amygdala	GO:0090080~positive regulation of MAPKKK cascade by fibroblast growth factor receptor signaling pathway	2	0.569801	0.0958256	0.848253
Amygdala	GO:1903351~cellular response to dopamine	2	0.569801	0.0958256	0.848253
Amygdala	GO:0014061~regulation of norepinephrine secretion	2	0.569801	0.0958256	0.848253
Amygdala	GO:0018401~peptidyl-proline hydroxylation to 4-hydroxy-L-proline	2	0.569801	0.0958256	0.848253
Amygdala	GO:0030299~intestinal cholesterol absorption	2	0.569801	0.0958256	0.848253
Amygdala	GO:0071287~cellular response to manganese ion	2	0.569801	0.0958256	0.848253
Amygdala	GO:2000391~positive regulation of neutrophil extravasation	2	0.569801	0.0958256	0.848253
Amygdala	GO:0021960~anterior commissure morphogenesis	2	0.569801	0.0958256	0.848253
Amygdala	GO:0070508~cholesterol import	2	0.569801	0.0958256	0.848253
Amygdala	GO:0048839~inner ear development	4	1.1396	0.097444	0.850698
Amygdala	GO:0007612~learning	4	1.1396	0.097444	0.850698
Amygdala	GO:0048663~neuron fate commitment	3	0.854701	0.0988941	0.852564
Amygdala	GO:0048678~response to axon injury	3	0.854701	0.0988941	0.852564
Tissue	Term	Count	%	PValue	Benjamini
Blood	GO:0002376~immune system process	56	12.095	1.02706e-28	2.28623e-25
Blood	GO:0045087~innate immune response	54	11.6631	5.74904e-26	6.39869e-23
Blood	GO:0006954~inflammatory response	45	9.71922	4.55734e-21	3.38154e-18
Blood	GO:0052697~xenobiotic glucuronidation	8	1.72786	9.3053e-11	5.1784e-08
Blood	GO:0032496~response to lipopolysaccharide	22	4.75162	3.61534e-09	1.60955e-06
Blood	GO:0030593~neutrophil chemotaxis	13	2.80778	3.7751e-08	1.40055e-05
Blood	GO:0006955~immune response	24	5.18359	5.41629e-08	1.72237e-05
Blood	GO:0006935~chemotaxis	16	3.45572	6.12696e-08	1.70481e-05
Blood	GO:0042742~defense response to bacterium	20	4.31965	6.21131e-08	1.53625e-05
Blood	GO:0032760~positive regulation of tumor necrosis factor production	12	2.59179	6.62538e-08	1.4748e-05
Blood	GO:0009813~flavonoid biosynthetic process	8	1.72786	2.38094e-07	4.81804e-05
Blood	GO:0052696~flavonoid glucuronidation	8	1.72786	2.38094e-07	4.81804e-05
Blood	GO:0071223~cellular response to lipoteichoic acid	6	1.2959	6.4355e-07	0.000119371
Blood	GO:0009615~response to virus	12	2.59179	2.66294e-06	0.000455874
Blood	GO:0050729~positive regulation of inflammatory response	10	2.15983	1.05436e-05	0.00167504
Blood	GO:0032755~positive regulation of interleukin-6 production	9	1.94384	1.87759e-05	0.0027825
Blood	GO:0002755~MyD88-dependent toll-like receptor signaling pathway	6	1.2959	1.95935e-05	0.00272226
Blood	GO:0019221~cytokine-mediated signaling pathway	14	3.02376	2.53063e-05	0.0033082
Blood	GO:0055072~iron ion homeostasis	8	1.72786	3.68143e-05	0.00454243
Blood	GO:0050830~defense response to Gram-positive bacterium	11	2.37581	4.38984e-05	0.00512996
Blood	GO:0031663~lipopolysaccharide-mediated signaling pathway	7	1.51188	5.57217e-05	0.00618281
Blood	GO:0042127~regulation of cell proliferation	17	3.67171	5.58847e-05	0.00590643
Blood	GO:0045766~positive regulation of angiogenesis	12	2.59179	8.73999e-05	0.00880468
Blood	GO:0050873~brown fat cell differentiation	7	1.51188	9.61677e-05	0.00926462
Blood	GO:0010628~positive regulation of gene expression	23	4.9676	0.000103289	0.00953479
Blood	GO:0050728~negative regulation of inflammatory response	10	2.15983	0.000142463	0.0126057
Blood	GO:0042535~positive regulation of tumor necrosis factor biosynthetic process	5	1.07991	0.000151026	0.0128478
Blood	GO:0002548~monocyte chemotaxis	7	1.51188	0.00024507	0.0200043
Blood	GO:0034341~response to interferon-gamma	6	1.2959	0.00024532	0.0193163
Blood	GO:0071222~cellular response to lipopolysaccharide	15	3.23974	0.000273848	0.0208036
Blood	GO:0008360~regulation of cell shape	12	2.59179	0.00029889	0.0219367
Blood	GO:0007165~signal transduction	48	10.3672	0.000368477	0.0261168
Blood	GO:0006898~receptor-mediated endocytosis	8	1.72786	0.00037296	0.0256151
Blood	GO:0051607~defense response to virus	13	2.80778	0.000392272	0.0261186
Blood	GO:0043123~positive regulation of I-kappaB kinase/NF-kappaB signaling	12	2.59179	0.000541121	0.0348166
Blood	GO:0032494~response to peptidoglycan	4	0.863931	0.000574413	0.0358835
Blood	GO:0050766~positive regulation of phagocytosis	7	1.51188	0.000673963	0.0408305
Blood	GO:0035456~response to interferon-beta	4	0.863931	0.000847328	0.0497201
Blood	GO:0045410~positive regulation of interleukin-6 biosynthetic process	4	0.863931	0.000847328	0.0497201
Blood	GO:0050715~positive regulation of cytokine secretion	6	1.2959	0.000895868	0.0511481
Blood	GO:0032722~positive regulation of chemokine production	5	1.07991	0.000903825	0.0503016
Blood	GO:0009617~response to bacterium	6	1.2959	0.0010262	0.0555355
Blood	GO:0001525~angiogenesis	15	3.23974	0.0010352	0.0546812
Blood	GO:0032729~positive regulation of interferon-gamma production	7	1.51188	0.00103721	0.0535155
Blood	GO:0070374~positive regulation of ERK1 and ERK2 cascade	13	2.80778	0.00112059	0.0563902
Blood	GO:0007229~integrin-mediated signaling pathway	9	1.94384	0.00114579	0.0563499
Blood	GO:0001889~liver development	9	1.94384	0.00131573	0.063052
Blood	GO:0070098~chemokine-mediated signaling pathway	7	1.51188	0.00139617	0.0653748
Blood	GO:0072672~neutrophil extravasation	3	0.647948	0.00147906	0.067702
Blood	GO:0050707~regulation of cytokine secretion	4	0.863931	0.00160973	0.0719889
Blood	GO:0071347~cellular response to interleukin-1	8	1.72786	0.00209431	0.0908464
Blood	GO:0002430~complement receptor mediated signaling pathway	4	0.863931	0.00211083	0.0897843
Blood	GO:0035455~response to interferon-alpha	4	0.863931	0.00211083	0.0897843
Blood	GO:0032757~positive regulation of interleukin-8 production	5	1.07991	0.00216033	0.0900757
Blood	GO:0007200~phospholipase C-activating G-protein coupled receptor signaling pathway	7	1.51188	0.00219575	0.0898067
Blood	GO:0007264~small GTPase mediated signal transduction	14	3.02376	0.00265752	0.105745
Blood	GO:0030099~myeloid cell differentiation	5	1.07991	0.00289337	0.112586
Blood	GO:0002374~cytokine secretion involved in immune response	3	0.647948	0.00291425	0.11141
Blood	GO:0010273~detoxification of copper ion	3	0.647948	0.00291425	0.11141
Blood	GO:0006879~cellular iron ion homeostasis	6	1.2959	0.0032172	0.120226
Blood	GO:0043524~negative regulation of neuron apoptotic process	11	2.37581	0.00329905	0.12107
Blood	GO:0090023~positive regulation of neutrophil chemotaxis	5	1.07991	0.00331671	0.119711
Blood	GO:0090026~positive regulation of monocyte chemotaxis	4	0.863931	0.00337816	0.119856
Blood	GO:0071726~cellular response to diacyl bacterial lipopeptide	3	0.647948	0.00478517	0.163021
Blood	GO:0001922~B-1 B cell homeostasis	3	0.647948	0.00478517	0.163021
Blood	GO:0045071~negative regulation of viral genome replication	5	1.07991	0.00542996	0.180195
Blood	GO:0007249~I-kappaB kinase/NF-kappaB signaling	5	1.07991	0.00542996	0.180195
Blood	GO:0002224~toll-like receptor signaling pathway	4	0.863931	0.00600442	0.194448
Blood	GO:0007204~positive regulation of cytosolic calcium ion concentration	10	2.15983	0.00619547	0.19715
Blood	GO:0050900~leukocyte migration	5	1.07991	0.00676167	0.210202
Blood	GO:0032819~positive regulation of natural killer cell proliferation	3	0.647948	0.00707169	0.215759
Blood	GO:0052695~cellular glucuronidation	3	0.647948	0.00707169	0.215759
Blood	GO:0002693~positive regulation of cellular extravasation	3	0.647948	0.00707169	0.215759
Blood	GO:0001774~microglial cell activation	4	0.863931	0.00708702	0.213275
Blood	GO:0006953~acute-phase response	5	1.07991	0.00750173	0.221336
Blood	GO:0071260~cellular response to mechanical stimulus	7	1.51188	0.00805804	0.23268
Blood	GO:0060326~cell chemotaxis	7	1.51188	0.00805804	0.23268
Blood	GO:0009607~response to biotic stimulus	4	0.863931	0.00827784	0.235216
Blood	GO:0007010~cytoskeleton organization	8	1.72786	0.00889116	0.247236
Blood	GO:0048661~positive regulation of smooth muscle cell proliferation	7	1.51188	0.00908452	0.248828
Blood	GO:0044130~negative regulation of growth of symbiont in host	4	0.863931	0.00957914	0.257389
Blood	GO:0006164~purine nucleotide biosynthetic process	4	0.863931	0.00957914	0.257389
Blood	GO:0045630~positive regulation of T-helper 2 cell differentiation	3	0.647948	0.00975434	0.258367
Blood	GO:0032754~positive regulation of interleukin-5 production	3	0.647948	0.00975434	0.258367
Blood	GO:0030336~negative regulation of cell migration	8	1.72786	0.00982274	0.256911
Blood	GO:0048662~negative regulation of smooth muscle cell proliferation	5	1.07991	0.0100357	0.258711
Blood	GO:0051092~positive regulation of NF-kappaB transcription factor activity	8	1.72786	0.0113509	0.284207
Blood	GO:0050727~regulation of inflammatory response	6	1.2959	0.0117214	0.28884
Blood	GO:0032091~negative regulation of protein binding	6	1.2959	0.0117214	0.28884
Blood	GO:0045089~positive regulation of innate immune response	4	0.863931	0.0125206	0.302026
Blood	GO:0043011~myeloid dendritic cell differentiation	4	0.863931	0.0125206	0.302026
Blood	GO:0050718~positive regulation of interleukin-1 beta secretion	4	0.863931	0.0125206	0.302026
Blood	GO:0001798~positive regulation of type IIa hypersensitivity	3	0.647948	0.0128143	0.304695
Blood	GO:0032736~positive regulation of interleukin-13 production	3	0.647948	0.0128143	0.304695
Blood	GO:0006691~leukotriene metabolic process	3	0.647948	0.0128143	0.304695
Blood	GO:0002250~adaptive immune response	9	1.94384	0.013108	0.307288
Blood	GO:0007155~cell adhesion	20	4.31965	0.0132431	0.306755
Blood	GO:0034599~cellular response to oxidative stress	6	1.2959	0.0133584	0.305855
Blood	GO:0014068~positive regulation of phosphatidylinositol 3-kinase signaling	6	1.2959	0.0142318	0.319161
Blood	GO:0032720~negative regulation of tumor necrosis factor production	5	1.07991	0.0153798	0.336834
Blood	GO:0010575~positive regulation of vascular endothelial growth factor production	4	0.863931	0.0159232	0.343188
Blood	GO:0030850~prostate gland development	3	0.647948	0.0162335	0.345334
Blood	GO:0045627~positive regulation of T-helper 1 cell differentiation	3	0.647948	0.0162335	0.345334
Blood	GO:0042088~T-helper 1 type immune response	3	0.647948	0.0162335	0.345334
Blood	GO:0030335~positive regulation of cell migration	11	2.37581	0.0164287	0.345471
Blood	GO:0043066~negative regulation of apoptotic process	22	4.75162	0.0169261	0.350673
Blood	GO:0008152~metabolic process	19	4.10367	0.0172132	0.352264
Blood	GO:0045669~positive regulation of osteoblast differentiation	6	1.2959	0.0181074	0.36362
Blood	GO:0048536~spleen development	5	1.07991	0.0193052	0.379267
Blood	GO:0045662~negative regulation of myoblast differentiation	4	0.863931	0.0197945	0.38353
Blood	GO:0046339~diacylglycerol metabolic process	3	0.647948	0.0199942	0.383329
Blood	GO:0006957~complement activation, alternative pathway	3	0.647948	0.0199942	0.383329
Blood	GO:0046330~positive regulation of JNK cascade	6	1.2959	0.0202826	0.384455
Blood	GO:0006897~endocytosis	10	2.15983	0.0210338	0.392323
Blood	GO:0032689~negative regulation of interferon-gamma production	4	0.863931	0.0219072	0.401674
Blood	GO:0006749~glutathione metabolic process	5	1.07991	0.0237975	0.424617
Blood	GO:0010744~positive regulation of macrophage derived foam cell differentiation	3	0.647948	0.0240797	0.425149
Blood	GO:0034145~positive regulation of toll-like receptor 4 signaling pathway	3	0.647948	0.0240797	0.425149
Blood	GO:0030316~osteoclast differentiation	4	0.863931	0.026487	0.453152
Blood	GO:0032740~positive regulation of interleukin-17 production	3	0.647948	0.0284734	0.474296
Blood	GO:0045926~negative regulation of growth	3	0.647948	0.0284734	0.474296
Blood	GO:0032570~response to progesterone	4	0.863931	0.0289538	0.476674
Blood	GO:0002523~leukocyte migration involved in inflammatory response	3	0.647948	0.0331597	0.520941
Blood	GO:0055089~fatty acid homeostasis	3	0.647948	0.0331597	0.520941
Blood	GO:0016322~neuron remodeling	3	0.647948	0.0331597	0.520941
Blood	GO:0003085~negative regulation of systemic arterial blood pressure	3	0.647948	0.0331597	0.520941
Blood	GO:0002237~response to molecule of bacterial origin	3	0.647948	0.0331597	0.520941
Blood	GO:0050776~regulation of immune response	4	0.863931	0.0342387	0.52901
Blood	GO:0007005~mitochondrion organization	6	1.2959	0.0352773	0.53639
Blood	GO:0042981~regulation of apoptotic process	10	2.15983	0.0357296	0.537603
Blood	GO:0031100~organ regeneration	5	1.07991	0.0365669	0.542645
Blood	GO:0050829~defense response to Gram-negative bacterium	5	1.07991	0.0365669	0.542645
Blood	GO:0048247~lymphocyte chemotaxis	4	0.863931	0.0370554	0.544125
Blood	GO:0019731~antibacterial humoral response	4	0.863931	0.0370554	0.544125
Blood	GO:0008284~positive regulation of cell proliferation	20	4.31965	0.0373119	0.543311
Blood	GO:0071356~cellular response to tumor necrosis factor	7	1.51188	0.0373165	0.540061
Blood	GO:0048246~macrophage chemotaxis	3	0.647948	0.0381233	0.544595
Blood	GO:0030225~macrophage differentiation	3	0.647948	0.0381233	0.544595
Blood	GO:0070301~cellular response to hydrogen peroxide	5	1.07991	0.0386574	0.546436
Blood	GO:0010332~response to gamma radiation	4	0.863931	0.0399871	0.555617
Blood	GO:0045944~positive regulation of transcription from RNA polymerase II promoter	32	6.91145	0.0403122	0.555393
Blood	GO:0030198~extracellular matrix organization	7	1.51188	0.0432024	0.57783
Blood	GO:0006672~ceramide metabolic process	3	0.647948	0.0433495	0.575917
Blood	GO:0006878~cellular copper ion homeostasis	3	0.647948	0.0433495	0.575917
Blood	GO:0032429~regulation of phospholipase A2 activity	2	0.431965	0.0442955	0.580804
Blood	GO:0032804~negative regulation of low-density lipoprotein particle receptor catabolic process	2	0.431965	0.0442955	0.580804
Blood	GO:0090265~positive regulation of immune complex clearance by monocytes and macrophages	2	0.431965	0.0442955	0.580804
Blood	GO:0060101~negative regulation of phagocytosis, engulfment	2	0.431965	0.0442955	0.580804
Blood	GO:0070813~hydrogen sulfide metabolic process	2	0.431965	0.0442955	0.580804
Blood	GO:0042496~detection of diacyl bacterial lipopeptide	2	0.431965	0.0442955	0.580804
Blood	GO:0050755~chemokine metabolic process	2	0.431965	0.0442955	0.580804
Blood	GO:0010759~positive regulation of macrophage chemotaxis	3	0.647948	0.0488241	0.614168
Blood	GO:0042953~lipoprotein transport	3	0.647948	0.0488241	0.614168
Blood	GO:0043306~positive regulation of mast cell degranulation	3	0.647948	0.0488241	0.614168
Blood	GO:0014912~negative regulation of smooth muscle cell migration	3	0.647948	0.0488241	0.614168
Blood	GO:0008203~cholesterol metabolic process	6	1.2959	0.0495866	0.616881
Blood	GO:0001932~regulation of protein phosphorylation	5	1.07991	0.0501151	0.617778
Blood	GO:0055114~oxidation-reduction process	23	4.9676	0.0523325	0.631049
Blood	GO:0006910~phagocytosis, recognition	4	0.863931	0.0528393	0.631639
Blood	GO:0002437~inflammatory response to antigenic stimulus	3	0.647948	0.0545334	0.640546
Blood	GO:0046325~negative regulation of glucose import	3	0.647948	0.0545334	0.640546
Blood	GO:0045670~regulation of osteoclast differentiation	3	0.647948	0.0545334	0.640546
Blood	GO:0006629~lipid metabolic process	17	3.67171	0.054693	0.63865
Blood	GO:0006915~apoptotic process	20	4.31965	0.0547352	0.635963
Blood	GO:0007166~cell surface receptor signaling pathway	10	2.15983	0.058813	0.660202
Blood	GO:0009966~regulation of signal transduction	4	0.863931	0.059921	0.664337
Blood	GO:0042130~negative regulation of T cell proliferation	4	0.863931	0.059921	0.664337
Blood	GO:0043277~apoptotic cell clearance	3	0.647948	0.0604642	0.664852
Blood	GO:0051770~positive regulation of nitric-oxide synthase biosynthetic process	3	0.647948	0.0604642	0.664852
Blood	GO:0038083~peptidyl-tyrosine autophosphorylation	4	0.863931	0.0636199	0.681188
Blood	GO:0006357~regulation of transcription from RNA polymerase II promoter	15	3.23974	0.064092	0.681137
Blood	GO:0046209~nitric oxide metabolic process	2	0.431965	0.0657037	0.687675
Blood	GO:0002246~wound healing involved in inflammatory response	2	0.431965	0.0657037	0.687675
Blood	GO:0032493~response to bacterial lipoprotein	2	0.431965	0.0657037	0.687675
Blood	GO:0071221~cellular response to bacterial lipopeptide	2	0.431965	0.0657037	0.687675
Blood	GO:0045408~regulation of interleukin-6 biosynthetic process	2	0.431965	0.0657037	0.687675
Blood	GO:0036151~phosphatidylcholine acyl-chain remodeling	2	0.431965	0.0657037	0.687675
Blood	GO:2000660~negative regulation of interleukin-1-mediated signaling pathway	2	0.431965	0.0657037	0.687675
Blood	GO:0044265~cellular macromolecule catabolic process	2	0.431965	0.0657037	0.687675
Blood	GO:0034395~regulation of transcription from RNA polymerase II promoter in response to iron	2	0.431965	0.0657037	0.687675
Blood	GO:0002238~response to molecule of fungal origin	2	0.431965	0.0657037	0.687675
Blood	GO:0071727~cellular response to triacyl bacterial lipopeptide	2	0.431965	0.0657037	0.687675
Blood	GO:2000587~negative regulation of platelet-derived growth factor receptor-beta signaling pathway	2	0.431965	0.0657037	0.687675
Blood	GO:0008588~release of cytoplasmic sequestered NF-kappaB	2	0.431965	0.0657037	0.687675
Blood	GO:0038094~Fc-gamma receptor signaling pathway	2	0.431965	0.0657037	0.687675
Blood	GO:0070945~neutrophil mediated killing of gram-negative bacterium	2	0.431965	0.0657037	0.687675
Blood	GO:1900226~negative regulation of NLRP3 inflammasome complex assembly	2	0.431965	0.0657037	0.687675
Blood	GO:0016477~cell migration	9	1.94384	0.0662174	0.68782
Blood	GO:0010951~negative regulation of endopeptidase activity	3	0.647948	0.0666037	0.687245
Blood	GO:0032753~positive regulation of interleukin-4 production	3	0.647948	0.0666037	0.687245
Blood	GO:0070542~response to fatty acid	3	0.647948	0.0666037	0.687245
Blood	GO:0042346~positive regulation of NF-kappaB import into nucleus	3	0.647948	0.0666037	0.687245
Blood	GO:0051897~positive regulation of protein kinase B signaling	6	1.2959	0.0668557	0.685922
Blood	GO:0001974~blood vessel remodeling	4	0.863931	0.0713251	0.707481
Blood	GO:0030890~positive regulation of B cell proliferation	4	0.863931	0.0713251	0.707481
Blood	GO:0046597~negative regulation of viral entry into host cell	3	0.647948	0.0729398	0.713156
Blood	GO:0007169~transmembrane receptor protein tyrosine kinase signaling pathway	6	1.2959	0.0740926	0.716346
Blood	GO:0006979~response to oxidative stress	7	1.51188	0.0787871	0.736418
Blood	GO:0006911~phagocytosis, engulfment	4	0.863931	0.0794269	0.736825
Blood	GO:0035162~embryonic hemopoiesis	3	0.647948	0.0794605	0.734441
Blood	GO:0035019~somatic stem cell population maintenance	4	0.863931	0.0836215	0.750546
Blood	GO:0048260~positive regulation of receptor-mediated endocytosis	3	0.647948	0.0861545	0.758849
Blood	GO:0001805~positive regulation of type III hypersensitivity	2	0.431965	0.0866335	0.758415
Blood	GO:1901299~negative regulation of hydrogen peroxide-mediated programmed cell death	2	0.431965	0.0866335	0.758415
Blood	GO:0032497~detection of lipopolysaccharide	2	0.431965	0.0866335	0.758415
Blood	GO:2000483~negative regulation of interleukin-8 secretion	2	0.431965	0.0866335	0.758415
Blood	GO:2000427~positive regulation of apoptotic cell clearance	2	0.431965	0.0866335	0.758415
Blood	GO:0001788~antibody-dependent cellular cytotoxicity	2	0.431965	0.0866335	0.758415
Blood	GO:0002292~T cell differentiation involved in immune response	2	0.431965	0.0866335	0.758415
Blood	GO:0019732~antifungal humoral response	2	0.431965	0.0866335	0.758415
Blood	GO:0042107~cytokine metabolic process	2	0.431965	0.0866335	0.758415
Blood	GO:0090311~regulation of protein deacetylation	2	0.431965	0.0866335	0.758415
Blood	GO:0016554~cytidine to uridine editing	2	0.431965	0.0866335	0.758415
Blood	GO:0002248~connective tissue replacement involved in inflammatory response wound healing	2	0.431965	0.0866335	0.758415
Blood	GO:2001170~negative regulation of ATP biosynthetic process	2	0.431965	0.0866335	0.758415
Blood	GO:0033030~negative regulation of neutrophil apoptotic process	2	0.431965	0.0866335	0.758415
Blood	GO:0051384~response to glucocorticoid	5	1.07991	0.0875749	0.759889
Blood	GO:0071407~cellular response to organic cyclic compound	5	1.07991	0.0875749	0.759889
Blood	GO:0014850~response to muscle activity	3	0.647948	0.0930108	0.778895
Blood	GO:0016239~positive regulation of macroautophagy	3	0.647948	0.0930108	0.778895
Blood	GO:0045600~positive regulation of fat cell differentiation	4	0.863931	0.0967538	0.790324
NOTE: Functional annotation tool for Gene Ontology Enrichment Analysis (Goterm BP Direct)
