# Supplementary material for: Dynamic Patterns of Threat-Associated Gene Expression in the Amygdala and Blood
Source: Front Psychiatry. 2019 Jan 17;9:778. doi: 10.3389/fpsyt.2018.00778 (PMC6344436; doi:10.3389/fpsyt.2018.00778)
Supplement: Supplementary file 7 [file Table_7.XLSX]

## Sheet: Sheet1
Table S7. Genes differentially expressed in Immo+FC compared to FC in blood
Gene	Value FC	Value IMMO-FC	Fold Change	p-value	q-value
Il1r2	16.2667	45.8629	1.49541	5e-05	0.0021671
Cxcr2	41.2128	85.7204	1.05655	5e-05	0.0021671
Slc11a1	13.4404	20.7783	0.6285	5e-05	0.0021671
Ugt1a1,Ugt1a10,Ugt1a2,Ugt1a5,Ugt1a6a,Ugt1a6b,Ugt1a7c,Ugt1a9	10.0828	19.4358	0.946815	5e-05	0.0021671
Gpr35	2.84121	6.18318	1.12185	5e-05	0.0021671
Slc35f5	2.05996	4.59258	1.15669	5e-05	0.0021671
5430435G22Rik	0.634219	1.99044	1.65004	5e-05	0.0021671
Chi3l1	11.7124	22.5199	0.943169	5e-05	0.0021671
Cd244	4.48353	7.79919	0.79869	5e-05	0.0021671
Rnf149	20.1301	35.4848	0.81785	5e-05	0.0021671
Slc40a1	11.6079	21.5378	0.891772	5e-05	0.0021671
Idh1	12.0319	20.8813	0.795348	5e-05	0.0021671
Cxcr1	1.51599	4.50616	1.57164	5e-05	0.0021671
Pid1	4.58881	9.0877	0.985795	5e-05	0.0021671
Ralb	12.1704	20.5948	0.7589	5e-05	0.0021671
Ppfia4	2.26477	4.24651	0.906913	5e-05	0.0021671
Rnpep	17.7327	28.0349	0.660813	5e-05	0.0021671
Fcgr3	60.8734	128.426	1.07705	5e-05	0.0021671
AI607873	3.2709	6.84335	1.06501	5e-05	0.0021671
Ifi204	11.345	26.6711	1.23323	5e-05	0.0021671
Mnda	4.60941	8.70399	0.917095	5e-05	0.0021671
Gp49a	10.0905	22.0422	1.12727	5e-05	0.0021671
Lilrb4	26.016	56.8657	1.12816	5e-05	0.0021671
Rab32	13.1179	28.327	1.11064	5e-05	0.0021671
Pde7b	0.989213	2.19357	1.14893	5e-05	0.0021671
Marcks	15.3797	29.3921	0.934398	5e-05	0.0021671
Trpm2	4.47796	7.87499	0.814435	5e-05	0.0021671
Dram1	2.69241	5.50083	1.03075	5e-05	0.0021671
Lrp1	1.5064	2.71996	0.852475	5e-05	0.0021671
Xbp1	34.6966	61.9392	0.836057	5e-05	0.0021671
Nlrp3	3.76133	7.72172	1.03768	5e-05	0.0021671
Gas7	2.01708	3.51259	0.800267	5e-05	0.0021671
Slfn4	30.3596	58.417	0.944238	5e-05	0.0021671
Wfdc17	141.061	282.625	1.00257	5e-05	0.0021671
1100001G20Rik	78.3544	156.452	0.997638	5e-05	0.0021671
Tmem106a	3.98183	9.22826	1.21263	5e-05	0.0021671
Kcnj2	1.9334	4.35106	1.17023	5e-05	0.0021671
Cd300a	11.2137	18.0685	0.68821	5e-05	0.0021671
Slc16a3	13.7395	28.7155	1.06349	5e-05	0.0021671
Metrnl	9.40439	14.6559	0.640077	5e-05	0.0021671
Tcn2	15.1295	28.1665	0.896613	5e-05	0.0021671
Kdm6b	2.99622	4.91811	0.714961	5e-05	0.0021671
Cd68	32.6911	54.9144	0.748286	5e-05	0.0021671
Nlrp1a	0.711723	1.78998	1.33055	5e-05	0.0021671
Cpd	1.99166	3.7079	0.89663	5e-05	0.0021671
Ccl9	27.7411	64.4058	1.21517	5e-05	0.0021671
Tbkbp1	3.65545	6.19346	0.760697	5e-05	0.0021671
Cd300lb	15.8379	29.4975	0.897212	5e-05	0.0021671
Cd300ld	22.375	37.7137	0.753205	5e-05	0.0021671
Socs3	26.4001	52.6233	0.995159	5e-05	0.0021671
Rdh12	12.8012	19.7628	0.626507	5e-05	0.0021671
Tnfaip2	17.0408	33.0348	0.954991	5e-05	0.0021671
Ahr	0.737011	1.79506	1.28427	5e-05	0.0021671
Pygl	33.3139	56.9318	0.773112	5e-05	0.0021671
Gcnt2	12.475	28.4216	1.18795	5e-05	0.0021671
Tgfbi	41.1946	75.7364	0.878532	5e-05	0.0021671
Nfil3	6.24814	10.4566	0.742917	5e-05	0.0021671
Hk3	9.07613	16.4597	0.858791	5e-05	0.0021671
Tifab	12.8011	26.3318	1.04054	5e-05	0.0021671
Ctsl	3.95182	8.29114	1.06905	5e-05	0.0021671
Vcan	1.42623	7.36354	2.36819	5e-05	0.0021671
Naip2	3.43042	5.52404	0.687336	5e-05	0.0021671
Snx18	5.5175	9.85889	0.83741	5e-05	0.0021671
Lgals3	83.5137	163.987	0.9735	5e-05	0.0021671
Ltb4r1	6.46635	14.1099	1.12568	5e-05	0.0021671
Arl11	7.81572	13.7601	0.816044	5e-05	0.0021671
Irg1	1.07081	3.32407	1.63425	5e-05	0.0021671
Tgm1	0.367546	1.73229	2.23669	5e-05	0.0021671
Csf2rb	11.8978	23.7806	0.999087	5e-05	0.0021671
Trps1	0.811767	1.42791	0.814764	5e-05	0.0021671
Gm10872	10.5996	24.9593	1.23556	5e-05	0.0021671
Dgat1	13.5121	28.6976	1.08667	5e-05	0.0021671
Csf2rb2	1.88219	3.63614	0.949992	5e-05	0.0021671
Nfam1	25.0823	45.778	0.867983	5e-05	0.0021671
Lima1	0.68361	1.72142	1.33235	5e-05	0.0021671
Itga5	1.88488	3.63163	0.946143	5e-05	0.0021671
Cebpd	16.551	35.5203	1.10173	5e-05	0.0021671
Rtp4	17.7092	28.4023	0.681514	5e-05	0.0021671
Il1rap	2.223	4.09904	0.88278	5e-05	0.0021671
Stfa2l1	75.4618	123.318	0.708568	5e-05	0.0021671
Gm5483	51.6748	102.23	0.984289	5e-05	0.0021671
Retnlg	421.443	1060.31	1.33107	5e-05	0.0021671
Mefv	3.48895	9.54604	1.45211	5e-05	0.0021671
Slc35a5	4.52971	7.7063	0.766618	5e-05	0.0021671
App	11.8905	19.5382	0.71649	5e-05	0.0021671
Fpr2	20.1524	43.7573	1.11858	5e-05	0.0021671
Rab44	6.67053	15.091	1.17782	5e-05	0.0021671
Pi16	22.3795	36.8815	0.720721	5e-05	0.0021671
Cyp4f16	5.9893	9.57101	0.676285	5e-05	0.0021671
Pram1	9.17574	16.7088	0.864712	5e-05	0.0021671
H2-Q10	34.001	56.2891	0.727277	5e-05	0.0021671
Ier3	5.80244	11.3006	0.961666	5e-05	0.0021671
Tnfrsf21	4.98924	8.97169	0.84656	5e-05	0.0021671
Trem1	5.46957	13.402	1.29295	5e-05	0.0021671
Trem3	17.2137	29.222	0.7635	5e-05	0.0021671
B430306N03Rik	5.79472	12.644	1.12564	5e-05	0.0021671
Fpr1	11.4064	32.1137	1.49335	5e-05	0.0021671
Fkbp5	5.3644	8.8322	0.719356	5e-05	0.0021671
9830107B12Rik	0.637147	1.56889	1.30005	5e-05	0.0021671
A530064D06Rik	4.19516	9.37996	1.16086	5e-05	0.0021671
Lrg1	29.601	97.5344	1.72027	5e-05	0.0021671
Sema6b	1.13579	4.17768	1.879	5e-05	0.0021671
Tnfsf14	13.0007	26.0361	1.00192	5e-05	0.0021671
Rab31	8.07564	15.6079	0.950624	5e-05	0.0021671
Xdh	10.4076	18.8287	0.855291	5e-05	0.0021671
Hnrnpll	3.93028	6.61809	0.751782	5e-05	0.0021671
B4galt6	0.348688	1.35236	1.95547	5e-05	0.0021671
Cd14	7.10669	14.3338	1.01217	5e-05	0.0021671
Arap3	5.78854	8.98598	0.634476	5e-05	0.0021671
Slc15a3	7.85769	16.6946	1.0872	5e-05	0.0021671
Ms4a6c	64.1523	134.83	1.07157	5e-05	0.0021671
Entpd1	7.42422	13.56	0.869048	5e-05	0.0021671
Atrnl1	1.1456	1.96428	0.777903	5e-05	0.0021671
Ms4a8a	7.68318	14.8872	0.954297	5e-05	0.0021671
Ms4a6d	12.4006	43.9822	1.82651	5e-05	0.0021671
Anxa1	65.4922	118.956	0.861036	5e-05	0.0021671
Foxd4	1.53666	3.37962	1.13707	5e-05	0.0021671
Acta2	1.36631	3.72684	1.44767	5e-05	0.0021671
Il1f9	12.0598	31.5099	1.3856	5e-05	0.0021671
Il1rn	7.90661	16.28	1.04197	5e-05	0.0021671
Olfm1	4.38391	9.13915	1.05984	5e-05	0.0021671
Slc27a4	5.91776	10.3599	0.807886	5e-05	0.0021671
Fam129b	2.83279	6.58522	1.21701	5e-05	0.0021671
Dhrs9	0.821435	2.16567	1.3986	5e-05	0.0021671
Spi1	91.0839	155.558	0.772188	5e-05	0.0021671
Sqrdl	11.1348	19.1067	0.779002	5e-05	0.0021671
Sirpa	33.5129	58.552	0.805	5e-05	0.0021671
Rin2	2.14747	4.27231	0.992376	5e-05	0.0021671
Id1	4.20083	9.0627	1.10927	5e-05	0.0021671
Bpifa1	35.3584	20.0946	-0.815242	5e-05	0.0021671
Card9	12.0171	19.8478	0.72389	5e-05	0.0021671
Lcn2	82.152	158.296	0.946256	5e-05	0.0021671
Rnd3	2.11507	5.30415	1.32642	5e-05	0.0021671
Cd302	5.27057	14.6556	1.47542	5e-05	0.0021671
Hdc	20.3625	52.5237	1.36706	5e-05	0.0021671
Mafb	1.79025	7.02679	1.9727	5e-05	0.0021671
Slpi	133.583	233.345	0.804732	5e-05	0.0021671
Ppp1r3d	3.75211	8.77823	1.22623	5e-05	0.0021671
S100a4	299.492	603.033	1.00972	5e-05	0.0021671
S100a11	252.273	435.716	0.788402	5e-05	0.0021671
Tpd52	52.4437	96.4775	0.879422	5e-05	0.0021671
Gm9733	30.6912	65.5684	1.09517	5e-05	0.0021671
Sirpb1b	13.7773	24.7669	0.846117	5e-05	0.0021671
LOC100038947	13.2184	24.0469	0.863307	5e-05	0.0021671
Gm5150	20.7077	43.8681	1.083	5e-05	0.0021671
Fndc3b	0.687331	1.4546	1.08154	5e-05	0.0021671
Tlr2	8.23221	15.8047	0.941003	5e-05	0.0021671
Adam15	5.81287	9.57339	0.719781	5e-05	0.0021671
Fcgr1	5.28289	14.412	1.44788	5e-05	0.0021671
Csf1	2.68373	4.98058	0.892074	5e-05	0.0021671
Ccdc109b	6.0779	14.5029	1.25469	5e-05	0.0021671
Sgms2	1.37692	2.79133	1.01951	5e-05	0.0021671
6330416G13Rik	5.85039	9.57792	0.711178	5e-05	0.0021671
Sdc3	3.30702	5.57586	0.753663	5e-05	0.0021671
Ptafr	4.16581	7.58608	0.864756	5e-05	0.0021671
Fgr	25.9978	42.2397	0.700207	5e-05	0.0021671
Ifnlr1	0.563492	1.59909	1.50479	5e-05	0.0021671
Plin2	15.1699	26.16	0.786147	5e-05	0.0021671
Sepn1	4.05989	7.75598	0.933867	5e-05	0.0021671
Padi4	8.39943	15.6462	0.897446	5e-05	0.0021671
Steap4	3.81379	7.0265	0.881581	5e-05	0.0021671
Fgl2	24.8488	46.825	0.914104	5e-05	0.0021671
Fosl2	4.26413	8.72836	1.03346	5e-05	0.0021671
Bst1	11.5123	27.4867	1.25556	5e-05	0.0021671
Galnt9	4.39894	8.15275	0.890129	5e-05	0.0021671
Orai1	14.712	23.2987	0.663251	5e-05	0.0021671
AI839979	11.9175	23.1226	0.95622	5e-05	0.0021671
Fbxl5	24.3845	44.2504	0.859727	5e-05	0.0021671
Rbm47	0.884029	1.89794	1.10227	5e-05	0.0021671
Igj	6.31377	22.5789	1.8384	5e-05	0.0021671
Naaa	14.5891	29.8656	1.03359	5e-05	0.0021671
Antxr2	5.02222	8.14352	0.697327	5e-05	0.0021671
Oas2	4.01297	7.33069	0.869276	5e-05	0.0021671
Oas1a	7.57868	13.1969	0.800182	5e-05	0.0021671
Niacr1	7.33164	14.1192	0.945454	5e-05	0.0021671
Hip1	2.32027	3.62122	0.642184	5e-05	0.0021671
Sh2b2	1.58312	3.47283	1.13334	5e-05	0.0021671
Asprv1	22.8583	41.8763	0.873414	5e-05	0.0021671
Clec4a1	20.052	35.2438	0.813622	5e-05	0.0021671
Clec4a3	28.536	51.8391	0.86126	5e-05	0.0021671
Clec4a2	7.31669	16.3964	1.16412	5e-05	0.0021671
Clec4n	4.00257	11.4346	1.51441	5e-05	0.0021671
Clec4d	66.9805	150.685	1.16973	5e-05	0.0021671
C1rl	0.479132	1.3596	1.50469	5e-05	0.0021671
Scnn1a	4.4042	7.38685	0.74608	5e-05	0.0021671
Tnfrsf1a	29.4793	66.5064	1.17379	5e-05	0.0021671
Ptpro	3.72491	6.19974	0.735002	5e-05	0.0021671
Mgst1	43.8348	85.8081	0.969037	5e-05	0.0021671
Tfec	1.44434	4.98412	1.78693	5e-05	0.0021671
Parp12	2.65139	5.38331	1.02174	5e-05	0.0021671
Clec5a	2.89869	6.01591	1.05339	5e-05	0.0021671
Tmem176b	16.5049	30.4855	0.885233	5e-05	0.0021671
Sfxn5	4.47777	8.1835	0.869938	5e-05	0.0021671
Mxd1	19.8985	45.6163	1.19689	5e-05	0.0021671
Rassf4	7.94516	15.5933	0.972777	5e-05	0.0021671
Clec4e	9.19271	26.8894	1.54847	5e-05	0.0021671
Ltbr	8.65931	19.6969	1.18565	5e-05	0.0021671
Klra2	21.9734	41.3588	0.912433	5e-05	0.0021671
Eps8	1.34337	3.08209	1.19806	5e-05	0.0021671
Myadm	27.4216	43.9896	0.681849	5e-05	0.0021671
Cebpa	6.38171	13.6846	1.10054	5e-05	0.0021671
Igf1r	1.07259	1.93062	0.847971	5e-05	0.0021671
Gab2	1.93299	3.50433	0.858309	5e-05	0.0021671
Apobr	7.65069	12.1754	0.670312	5e-05	0.0021671
Ifitm1	85.5787	192.487	1.16944	5e-05	0.0021671
Nlrp12	2.99411	7.10367	1.24644	5e-05	0.0021671
Tarm1	2.82549	9.14901	1.69511	5e-05	0.0021671
Pirb	32.4795	58.2221	0.842036	5e-05	0.0021671
C5ar2	3.14061	6.04983	0.945848	5e-05	0.0021671
C5ar1	14.3347	27.5139	0.940646	5e-05	0.0021671
Fosb	1.81781	0.623714	-1.54325	5e-05	0.0021671
Bcl3	15.835	28.0377	0.82425	5e-05	0.0021671
Lsr	1.99038	4.06268	1.02939	5e-05	0.0021671
Cd33	6.12	15.263	1.31843	5e-05	0.0021671
Siglece	10.1199	20.8516	1.04296	5e-05	0.0021671
Fes	27.0242	44.7757	0.728466	5e-05	0.0021671
Acer3	2.7794	4.73465	0.768485	5e-05	0.0021671
Dgat2	2.03922	5.89927	1.53252	5e-05	0.0021671
P2ry6	4.2045	8.23271	0.969434	5e-05	0.0021671
Trim30d	6.66354	10.7293	0.687193	5e-05	0.0021671
Itpripl2	1.71142	2.95049	0.785764	5e-05	0.0021671
Adam8	12.2566	27.9507	1.18932	5e-05	0.0021671
Ifitm2	181.439	407.154	1.16609	5e-05	0.0021671
Ifitm6	114.575	237.58	1.05212	5e-05	0.0021671
1810033B17Rik	54.2603	111.891	1.04412	5e-05	0.0021671
Atp11a	1.05954	2.87642	1.44084	5e-05	0.0021671
F10	7.8136	14.8365	0.92509	5e-05	0.0021671
Cln8	2.71241	4.34195	0.678769	5e-05	0.0021671
Gsr	59.3439	111.166	0.90554	5e-05	0.0021671
Ppp1r3b	2.3171	5.51464	1.25095	5e-05	0.0021671
Lrrc25	20.6845	45.9657	1.15201	5e-05	0.0021671
Hmox1	12.2305	26.87	1.13551	5e-05	0.0021671
Mt2	8.24165	18.6463	1.17788	5e-05	0.0021671
Mt1	25.126	54.7148	1.12275	5e-05	0.0021671
Cpne2	2.46118	6.65866	1.43588	5e-05	0.0021671
Crispld2	1.65568	5.20742	1.65314	5e-05	0.0021671
Cd209a	4.31646	8.25912	0.93614	5e-05	0.0021671
Rab11fip1	3.06575	5.54062	0.853806	5e-05	0.0021671
Msr1	3.34516	11.6238	1.79693	5e-05	0.0021671
Mtus1	7.56664	16.6628	1.13891	5e-05	0.0021671
Sap30	10.5027	19.501	0.892791	5e-05	0.0021671
Klhl2	5.94149	9.74287	0.71352	5e-05	0.0021671
Hp	190.818	415.78	1.12362	5e-05	0.0021671
Casp4	12.9101	24.1155	0.901466	5e-05	0.0021671
Mmp8	20.7154	58.6985	1.50262	5e-05	0.0021671
Amica1	14.5986	24.5894	0.752202	5e-05	0.0021671
Rab27a	11.8979	18.6152	0.645765	5e-05	0.0021671
Vill	2.48524	4.98528	1.00429	5e-05	0.0021671
Ccr2	43.9491	108.258	1.30057	5e-05	0.0021671
Ccr5	2.85162	5.5276	0.954871	5e-05	0.0021671
Dmxl2	0.834552	1.65349	0.986436	5e-05	0.0021671
Trf	19.1237	30.9498	0.694564	5e-05	0.0021671
Alas1	7.24828	11.6789	0.688192	5e-05	0.0021671
Myd88	31.5713	60.028	0.927021	5e-05	0.0021671
Ccr1	22.6137	58.3321	1.36709	5e-05	0.0021671
Il13ra1	9.77807	21.5926	1.14292	5e-05	0.0021671
Tlr13	10.5582	17.4432	0.724295	5e-05	0.0021671
Cfp	21.3683	45.4104	1.08755	5e-05	0.0021671
C1galt1c1	11.0899	24.0909	1.11925	5e-05	0.0021671
Gyk	2.79639	4.96906	0.829405	5e-05	0.0021671
Bmx	2.35356	4.39728	0.901767	5e-05	0.0021671
Tlr8	1.3235	2.68629	1.02125	5e-05	0.0021671
Erdr1	53.8241	25.6171	-1.07114	5e-05	0.0021671
Rufy4	1.33726	2.68203	1.00405	0.0001	0.00393966
Cfh	1.49642	2.62281	0.809595	0.0001	0.00393966
Sowahc	1.77252	3.06475	0.789966	0.0001	0.00393966
Adora2b	1.39057	3.18391	1.19513	0.0001	0.00393966
Ccl2	1.04119	4.44725	2.09468	0.0001	0.00393966
Hif1a	8.40714	12.6333	0.587539	0.0001	0.00393966
Glrx	15.8311	24.3444	0.620828	0.0001	0.00393966
Gpr141	6.38221	9.95309	0.641089	0.0001	0.00393966
Hiatl1	15.5564	24.4627	0.653083	0.0001	0.00393966
Ly6c2	154.019	251.712	0.708662	0.0001	0.00393966
Rnd1	0.55268	1.67858	1.60273	0.0001	0.00393966
Pla2g7	40.8345	64.6177	0.662141	0.0001	0.00393966
C3	7.45424	11.6739	0.647151	0.0001	0.00393966
Svil	3.89267	5.84327	0.586016	0.0001	0.00393966
Lmnb1	11.9396	19.3691	0.698006	0.0001	0.00393966
Pgam1	7.02027	11.1527	0.667796	0.0001	0.00393966
Csf2ra	33.6463	52.2838	0.635918	0.0001	0.00393966
Tmem38b	4.17288	6.64502	0.671229	0.0001	0.00393966
Arhgef10l	3.34445	5.44834	0.704049	0.0001	0.00393966
Pxn	20.7525	32.0863	0.628671	0.0001	0.00393966
1600014C10Rik	14.2528	22.0985	0.632706	0.0001	0.00393966
Mrgpra2b	1.28811	3.69533	1.52045	0.0001	0.00393966
Furin	10.9668	17.5128	0.675263	0.0001	0.00393966
Trim30b	9.45373	14.8442	0.650941	0.0001	0.00393966
Rab3d	5.57495	8.55316	0.6175	0.0001	0.00393966
Cysltr1	0.665834	1.92842	1.53419	0.0001	0.00393966
Pbx1	1.00047	1.80029	0.847542	0.00015	0.00562426
Lyz1	4.71834	8.67394	0.878408	0.00015	0.00562426
Slfn5	7.17001	11.6182	0.696344	0.00015	0.00562426
S100a6	328.573	619.682	0.915312	0.00015	0.00562426
Cd101	6.07587	9.67149	0.670646	0.00015	0.00562426
Chi3l3	136.168	270.15	0.988373	0.00015	0.00562426
Tlr4	2.57748	4.11363	0.674449	0.00015	0.00562426
0610040J01Rik	1.02297	2.53137	1.30716	0.00015	0.00562426
Dck	18.4752	28.588	0.62982	0.00015	0.00562426
Tnfsf13b	1.53271	3.31349	1.11226	0.00015	0.00562426
AF251705	23.4195	35.6864	0.607663	0.0002	0.00712009
Sdf2l1	14.2418	22.1384	0.636418	0.0002	0.00712009
Mocos	2.46936	4.1609	0.752762	0.0002	0.00712009
Tubb6	4.0122	6.90305	0.782841	0.0002	0.00712009
Gm8369	21.5244	14.0684	-0.613517	0.0002	0.00712009
Cxcl2	3.73199	0.834382	-2.16116	0.0002	0.00712009
Anxa3	3.19298	5.9618	0.900846	0.0002	0.00712009
Siglecg	52.8179	34.5482	-0.612416	0.0002	0.00712009
Itgam	14.9769	23.1186	0.626314	0.0002	0.00712009
Ctbp2	1.0221	2.03779	0.99547	0.0002	0.00712009
6430548M08Rik	7.00121	10.8456	0.631434	0.0002	0.00712009
Rhou	0.83258	1.8336	1.13902	0.0002	0.00712009
Maf	1.63092	2.83039	0.795316	0.0002	0.00712009
Dbi	62.704	94.233	0.587675	0.00025	0.00851011
Atf3	4.25267	7.17503	0.754615	0.00025	0.00851011
Flot2	8.89842	13.9311	0.646687	0.00025	0.00851011
Slc35e4	1.05088	2.01517	0.939299	0.00025	0.00851011
Ccl6	196.2	369.857	0.914642	0.00025	0.00851011
Timp2	5.49134	8.53536	0.636295	0.00025	0.00851011
Ang,Rnase4	4.54212	7.87046	0.793082	0.00025	0.00851011
Emilin2	19.9712	32.5344	0.704044	0.00025	0.00851011
Slc2a6	16.1333	24.4084	0.597339	0.00025	0.00851011
Prkra	3.22594	5.86683	0.862861	0.00025	0.00851011
Tmem154	12.5915	18.7637	0.575491	0.00025	0.00851011
Mfsd7a	1.32846	2.76587	1.05798	0.00025	0.00851011
Ampd3	5.8568	8.9202	0.606964	0.00025	0.00851011
Il15	7.88593	12.766	0.694959	0.00025	0.00851011
Atp7a	0.994537	1.60996	0.694927	0.00025	0.00851011
Pnp	15.9903	23.921	0.581082	0.0003	0.00997673
Ubtd1	7.59446	12.0851	0.670211	0.0003	0.00997673
Fabp5	7.9402	13.484	0.764004	0.0003	0.00997673
Sirpb1a	6.45614	11.0413	0.774165	0.0003	0.00997673
Alox5	8.34094	12.5307	0.58718	0.0003	0.00997673
1600010M07Rik	22.0823	35.387	0.680331	0.0003	0.00997673
Gpr97	2.04252	3.66597	0.843842	0.0003	0.00997673
Hlx	3.16016	5.2217	0.724522	0.00035	0.0113407
Pgs1	16.3266	24.3926	0.57922	0.00035	0.0113407
Ssfa2	3.38994	5.05143	0.575432	0.00035	0.0113407
Pglyrp1	136.976	211.479	0.626591	0.00035	0.0113407
Mfsd7b	3.14607	4.85754	0.626678	0.0004	0.0126497
Zbtb42	2.76449	4.39968	0.670382	0.0004	0.0126497
H2-K2	35.5962	24.2338	-0.554706	0.0004	0.0126497
Cebpb	25.9367	38.7317	0.578523	0.0004	0.0126497
Sesn2	1.96627	3.49029	0.827887	0.0004	0.0126497
Mrpl33	141.805	209.736	0.564666	0.0004	0.0126497
Ctsc	50.4491	79.7764	0.661132	0.0004	0.0126497
Ifitm3	385.326	643.996	0.740973	0.0004	0.0126497
Kctd11	2.0923	3.56312	0.768051	0.00045	0.0139114
Plxnb2	3.87631	5.66906	0.548424	0.00045	0.0139114
Zbtb7b	16.3412	23.8692	0.546642	0.00045	0.0139114
Plbd1	38.6017	57.9863	0.587049	0.00045	0.0139114
S1pr2	1.71217	3.05689	0.836236	0.00045	0.0139114
Tmem205	2.55837	5.8044	1.18192	0.00045	0.0139114
Soat1	5.92708	8.66452	0.547798	0.0005	0.015148
Pdxk	2.41343	3.59184	0.573639	0.0005	0.015148
Jdp2	3.4067	5.72194	0.748129	0.0005	0.015148
Trem2	4.41981	8.02617	0.860726	0.0005	0.015148
Ticam2	1.56616	2.72411	0.79855	0.0005	0.015148
Dfna5	4.343	6.97978	0.684488	0.0005	0.015148
Rasgrp4	11.5585	18.661	0.691069	0.0005	0.015148
N4bp1	4.67215	6.79284	0.539927	0.0005	0.015148
Ppt1	24.951	36.6215	0.553593	0.00055	0.016449
Lpcat2	9.69224	14.3083	0.561951	0.00055	0.016449
Tfe3	7.80379	11.3727	0.543327	0.00055	0.016449
Serpinb8	0.593404	1.6184	1.44748	0.0006	0.017614
Anxa2	149.3	254.064	0.76698	0.0006	0.017614
Ntng2	3.93818	6.51756	0.726803	0.00065	0.0187368
Thbd	1.86826	3.01139	0.688736	0.00065	0.0187368
Pilrb1	14.4368	22.0429	0.610559	0.00065	0.0187368
Clec7a	49.599	76.1007	0.617599	0.00065	0.0187368
Eepd1	1.14929	2.19435	0.933059	0.00065	0.0187368
Fn1	9.14637	14.0357	0.617826	0.0007	0.0199316
Msrb1	255.694	435.593	0.768564	0.0007	0.0199316
Atp8b4	3.83056	5.60914	0.550226	0.0007	0.0199316
Tyrobp	781.427	1404.92	0.846305	0.0007	0.0199316
Srpk3	19.0977	13.1615	-0.537074	0.0007	0.0199316
4632428N05Rik	38.0719	60.6461	0.67169	0.00075	0.0210584
Arhgap23	1.17293	1.92344	0.713575	0.00075	0.0210584
Fgd4	1.11236	1.98877	0.838256	0.00075	0.0210584
Ebi3	8.63339	13.6411	0.65996	0.00075	0.0210584
Pstpip2	5.21213	7.94295	0.607802	0.00075	0.0210584
Slc31a2	5.39426	8.38858	0.637001	0.00075	0.0210584
Vnn3	3.03691	5.10575	0.749518	0.0008	0.0221746
Dhrs7	28.209	40.7313	0.529983	0.0008	0.0221746
Oasl2	15.535	22.5056	0.534763	0.0008	0.0221746
Tlr6	3.56638	5.45626	0.61345	0.0008	0.0221746
Tmcc1	4.96043	7.14861	0.527197	0.0008	0.0221746
Rap2b	7.10105	10.0624	0.502876	0.00085	0.0233893
Slc2a1	12.0627	17.176	0.50984	0.0009	0.0245422
Gm14548,Lilra6,Pira1,Pira11,Pira2,Pira7	11.7401	16.9997	0.534062	0.0009	0.0245422
Cd300lf	15.4888	31.4543	1.02203	0.00095	0.0256289
Chrm3	0.559843	1.27241	1.18447	0.00095	0.0256289
Tmem50b	22.5278	32.3	0.519829	0.00095	0.0256289
Emr1	7.74118	11.3061	0.546471	0.00095	0.0256289
Ankrd22	1.42283	3.03748	1.09411	0.00095	0.0256289
Nupr1	10.3091	17.4649	0.760545	0.00095	0.0256289
Ptger2	1.18737	2.09965	0.822378	0.001	0.0266456
Spred1	0.893548	1.48515	0.732991	0.001	0.0266456
Vwa5a	4.26171	6.15594	0.530545	0.001	0.0266456
Adssl1	14.4132	21.1533	0.553489	0.00105	0.0276856
Atg3	21.6695	31.1403	0.523113	0.00105	0.0276856
Ap5b1	2.71226	4.24042	0.644712	0.00105	0.0276856
Gng12	3.13862	4.61041	0.554765	0.00105	0.0276856
Aqp9	9.4219	13.4547	0.514024	0.00105	0.0276856
Rhob	18.5581	25.8945	0.480598	0.0011	0.0286795
D7Ertd143e	0.503369	1.31883	1.38957	0.0011	0.0286795
Cyp2f2	2.38055	1.09022	-1.12667	0.0011	0.0286795
Rbpj	2.16106	3.19103	0.562285	0.00115	0.0296767
Anxa4	5.4193	8.19777	0.597126	0.00115	0.0296767
Apobec1	18.5606	26.6645	0.522675	0.00115	0.0296767
Gstm1	13.1185	19.4013	0.564547	0.00125	0.0317169
F13a1	53.7236	91.3571	0.765962	0.0013	0.0327661
Rabep2	19.8291	13.877	-0.514925	0.0013	0.0327661
Dna2	2.42593	3.71101	0.613275	0.00135	0.0336622
Ace	11.7478	7.71421	-0.606794	0.00135	0.0336622
Emb	53.2174	82.9445	0.640249	0.00135	0.0336622
Asah1	18.4781	26.4749	0.51881	0.00135	0.0336622
Reep3	4.10568	5.80431	0.499503	0.0014	0.0344833
Arg2	7.49801	18.8193	1.32764	0.0014	0.0344833
Mpeg1	55.7335	92.1837	0.725967	0.0014	0.0344833
Wfdc2	4.39079	1.52601	-1.52472	0.0014	0.0344833
Plac8	447.126	745.723	0.737959	0.0014	0.0344833
Plscr1	3.2841	5.15482	0.650425	0.0014	0.0344833
Pfkfb4	18.9612	27.3188	0.526845	0.0014	0.0344833
Ncf2	52.64	81.5609	0.631719	0.00145	0.0352562
Igfbp6	1.31049	2.89288	1.1424	0.00145	0.0352562
H2-Q8	71.1896	50.3627	-0.49931	0.0015	0.036124
Csf3r	89.2953	158.202	0.825114	0.0015	0.036124
Ctnnbip1	1.4108	2.50118	0.826097	0.0015	0.036124
Ethe1	8.18311	12.1368	0.568673	0.0015	0.036124
Trim30a	17.2571	24.649	0.514338	0.0015	0.036124
Tirap	1.70062	2.61737	0.622054	0.0015	0.036124
Arid5a	9.71311	13.7087	0.497081	0.00155	0.0371216
Sidt1	7.88644	5.52778	-0.512673	0.00155	0.0371216
Ceacam10	2.74792	5.32871	0.955447	0.00155	0.0371216
Klf10	5.59056	8.03044	0.522485	0.0016	0.0379887
Scgb1a1	21.9795	11.8807	-0.887534	0.0016	0.0379887
Prr5l	4.19367	6.02977	0.523892	0.0016	0.0379887
Slfn1	74.4525	110.671	0.571883	0.00165	0.0389925
Srsf9	19.4219	27.513	0.502434	0.00165	0.0389925
Tacstd2	6.8331	10.1176	0.566249	0.00165	0.0389925
Rara	21.4345	30.8274	0.52428	0.0017	0.0397708
Bach1	5.54279	7.83893	0.500044	0.0017	0.0397708
Adap1	10.0871	14.3543	0.508973	0.0017	0.0397708
Ap2a2	9.58634	13.5526	0.499522	0.0017	0.0397708
Il18	5.29947	9.22576	0.79982	0.0017	0.0397708
Khdc3	0.519452	1.516	1.5452	0.0017	0.0397708
Anks1	3.22929	4.59417	0.508584	0.00175	0.0405957
Cbr3	0.649274	1.95009	1.58664	0.0018	0.041533
Aldh3b1	17.5152	24.6435	0.492602	0.0018	0.041533
Slc12a9	4.30716	6.27001	0.541729	0.0018	0.041533
Kcnk6	0.893165	1.54951	0.794809	0.0019	0.04328
Rgs2	37.2713	55.1753	0.565959	0.00195	0.0439562
Irgm2	7.69943	10.7854	0.486253	0.00195	0.0439562
Nt5dc2	2.16731	4.46134	1.04157	0.002	0.0446186
Dleu2	8.09837	12.0894	0.578038	0.002	0.0446186
Abcd2	2.41634	3.56162	0.559706	0.002	0.0446186
Pilrb2	8.40281	12.1583	0.533003	0.002	0.0446186
Snord15a	0	4.42313	1e+99	0.00205	0.0453004
Nek6	0.746224	1.44029	0.948682	0.0021	0.0460359
Mir22,Mir22hg	3.37337	6.09613	0.853705	0.00215	0.0468607
Lbp	0.904349	1.73991	0.944059	0.00215	0.0468607
Ptgr1	1.30502	2.40867	0.884162	0.00215	0.0468607
Clec10a	2.70533	4.62743	0.774406	0.0022	0.0477444
Spred2	0.770543	1.50221	0.963137	0.00225	0.0486552
Cln3	10.4395	14.5023	0.474238	0.00225	0.0486552
Ppard	4.29687	6.13863	0.514632	0.0023	0.0495244
Hmgcl	21.751	29.897	0.45892	0.0023	0.0495244
Efhd2	35.1453	49.4908	0.493827	0.0023	0.0495244
